# Supplementary material for: High-resolution genomic history of early medieval Europe
Source: Nature. 2025 Jan 1;637(8044):118–26. doi: 10.1038/s41586-024-08275-2 (PMC11693606; doi:10.1038/s41586-024-08275-2)
Supplement: Supplementary file 4 — Supplementary Table 1 lists ancient genomes used in this study and their population labels. Supplementary Table 2 contains MDS coordinates used in Figs. 2b and 3. Supplementary Table 3 contains qpAdm results used in Fig. 2c,d. Supplementary Table 4 contains qpAdm results used in Fig. 4. [file 41586_2024_8275_MOESM4_ESM.xlsx]

## Sheet: SITable1  Samples
Supplementary Table 1: Samples included in this study
ID	qpadmSources	EarlyMedieval	IronRoman	bronze-age	hunter-gatherers	neolithic	neolithicFiltered	ScandiVikingSources	ScandiVikingSources_old	VikingTargetsCoarse	VikingTargetsFiltered	Patterson_Ref	population_label	country	coverage_autosomes	date	Lat	Long	Publication	Context	Accession	Link
MA2213	Anatolia_EBA			Anatolia_EBA.SG									Anatolia_EBA.SG	Turkey	0.889662	4700	38.6293	34.2977	DamgaardScience2018	Bronze/Iron/RomanAge	PRJEB20658	https://www.ebi.ac.uk/ena/browser/view/PRJEB20658
MA2210	Anatolia_EBA			Anatolia_EBA.SG									Anatolia_EBA.SG	Turkey	0.673879	4700	38.6293	34.2977	DamgaardScience2018	Bronze/Iron/RomanAge	PRJEB20658	https://www.ebi.ac.uk/ena/browser/view/PRJEB20658
MA2212	Anatolia_EBA			Anatolia_EBA.SG									Anatolia_EBA.SG	Turkey	0.656747	4700	38.6293	34.2977	DamgaardScience2018	Bronze/Iron/RomanAge	PRJEB20658	https://www.ebi.ac.uk/ena/browser/view/PRJEB20658
C10427	Britain.IronRoman		Britain.IronRoman.SG										England_IA	UK	1.83475	2300			Anastasiadou2023	Bronze/Iron/RomanAge	PRJEB65239	https://www.ebi.ac.uk/ena/browser/view/PRJEB65239
I0789	Britain.IronRoman		Britain.IronRoman.SG										England_IA.SG	UK	0.752	2155	52.0991	0.277	SchiffelsNatureCommunications2016	Bronze/Iron/RomanAge	PRJEB6915	https://www.ebi.ac.uk/ena/browser/view/PRJEB6915
I0156	Britain.IronRoman		Britain.IronRoman.SG										England_LIA_ERoman.SG	UK	0.818	2017	52.08	0.18	SchiffelsNatureCommunications2016	Bronze/Iron/RomanAge	PRJEB6915	https://www.ebi.ac.uk/ena/browser/view/PRJEB6915
M1489	Britain.IronRoman		Britain.IronRoman.SG										England_LIA.SG	UK	0.56	2035	53.7262	-0.529641	MartinianoNatureCommunications2016	Bronze/Iron/RomanAge	PRJEB11004	https://www.ebi.ac.uk/ena/browser/view/PRJEB11004
6DT21	Britain.IronRoman		Britain.IronRoman.SG										England_Roman.SG	UK	1.16	1750	53.9583	-1.08028	MartinianoNatureCommunications2016	Bronze/Iron/RomanAge	PRJEB11004	https://www.ebi.ac.uk/ena/browser/view/PRJEB11004
6DT22	Britain.IronRoman		Britain.IronRoman.SG										England_Roman.SG	UK	1.12	1750	53.9583	-1.08028	MartinianoNatureCommunications2016	Bronze/Iron/RomanAge	PRJEB11004	https://www.ebi.ac.uk/ena/browser/view/PRJEB11004
6DT18	Britain.IronRoman		Britain.IronRoman.SG										England_Roman.SG	UK	1.07	1750	53.9583	-1.08028	MartinianoNatureCommunications2016	Bronze/Iron/RomanAge	PRJEB11004	https://www.ebi.ac.uk/ena/browser/view/PRJEB11004
6DT23	Britain.IronRoman		Britain.IronRoman.SG										England_Roman.SG	UK	0.65	1750	53.9583	-1.08028	MartinianoNatureCommunications2016	Bronze/Iron/RomanAge	PRJEB11004	https://www.ebi.ac.uk/ena/browser/view/PRJEB11004
VK201	Britain.IronRoman		Britain.IronRoman.SG										UK.IronAge.SG	UK	1.398	1450	59.134	-3.323	MargaryanNature2020	Bronze/Iron/RomanAge	PRJEB37976	https://www.ebi.ac.uk/ena/browser/view/PRJEB37976
VK203	Britain.IronRoman		Britain.IronRoman.SG										UK.IronAge.SG	UK	1.308	1589	59.133	-3.319	MargaryanNature2020	Bronze/Iron/RomanAge	PRJEB37976	https://www.ebi.ac.uk/ena/browser/view/PRJEB37976
KD001	Britain.IronRoman		Scotland_IA.SG										Scotland_IA	UK	0.7	1409	57.6013	-4.10375	DuliasFoodyJusteauetal2022_Orkney_bams	Bronze/Iron/RomanAge	PRJEB46830	https://www.ebi.ac.uk/ena/browser/view/PRJEB46830
R2058	CentralEurope.IronRoman(I)		France_Metz_GalloRoman.SG										France_Metz_GalloRoman.SG	France	0.51391	1475	49.1001	6.17906	AntonioElife2024	Bronze/Iron/RomanAge	PRJEB53565	https://www.ebi.ac.uk/ena/browser/view/PRJEB53565
R11557	CentralEurope.IronRoman(I)		France_Sarrebourg_LateAntiquity.SG										France_Sarrebourg_LateAntiquity.SG	France	1.03071	1587	48.7327	7.0526	AntonioElife2024	Bronze/Iron/RomanAge	PRJEB53565	https://www.ebi.ac.uk/ena/browser/view/PRJEB53565
R11868	CentralEurope.IronRoman(I)		Germany_Hassleben_Germanic.SG										Germany_Hassleben_Germanic.SG	Germany	0.703775	1500	51.109	10.9956	AntonioElife2024	Bronze/Iron/RomanAge	PRJEB53565	https://www.ebi.ac.uk/ena/browser/view/PRJEB53565
R10342	CentralEurope.IronRoman(I)		Italy_TarquiniaMonterozzi_IA_CentralEurope.SG										Italy_TarquiniaMonterozzi_IA.SG	Italy	1.0316	2044	42.2542	11.7576	MootsBioRxiv2022	Bronze/Iron/RomanAge	PRJEB49419	https://www.ebi.ac.uk/ena/browser/view/PRJEB49419
R10670	CentralEurope.IronRoman(II)		Austria.IronRoman.SG										Austria_Ovilava_Roman.SG	Austria	1.81558	1681	48.1654	14.0366	AntonioElife2024	Bronze/Iron/RomanAge	PRJEB53565	https://www.ebi.ac.uk/ena/browser/view/PRJEB53565
R10666	CentralEurope.IronRoman(II)		Austria.IronRoman.SG										Austria_Ovilava_Roman.SG	Austria	1.67048	1241	48.1654	14.0366	AntonioElife2024	Bronze/Iron/RomanAge	PRJEB53565	https://www.ebi.ac.uk/ena/browser/view/PRJEB53565
R2057	CentralEurope.IronRoman(II)		France_Metz_GalloRoman.SG										France_Metz_GalloRoman.SG	France	0.504586	1502	49.1001	6.17906	AntonioElife2024	Bronze/Iron/RomanAge	PRJEB53565	https://www.ebi.ac.uk/ena/browser/view/PRJEB53565
R10659	CentralEurope.IronRoman(III)		Austria.IronRoman.SG										Austria_Klosterneuburg_Roman.SG	Austria	1.04687	1863	48.3099	16.3238	AntonioElife2024	Bronze/Iron/RomanAge	PRJEB53565	https://www.ebi.ac.uk/ena/browser/view/PRJEB53565
R11552	CentralEurope.IronRoman(III)		France_Sarrebourg_LateAntiquity.SG										France_Sarrebourg_LateAntiquity.SG	France	0.727144	1675	48.7327	7.0526	AntonioElife2024	Bronze/Iron/RomanAge	PRJEB53565	https://www.ebi.ac.uk/ena/browser/view/PRJEB53565
R11560	CentralEurope.IronRoman(III)		France_Sarrebourg_LateAntiquity.SG										France_Sarrebourg_LateAntiquity.SG	France	0.660008	1598	48.7327	7.0526	AntonioElife2024	Bronze/Iron/RomanAge	PRJEB53565	https://www.ebi.ac.uk/ena/browser/view/PRJEB53565
MA973	CordedWare_EBA			Estonia_CordedWare.SG									Estonia_CordedWare.SG	Estonia	1.69997	4410	58.326	26.152	SaagCurrentBiology2017	Bronze/Iron/RomanAge	PRJEB31893	https://www.ebi.ac.uk/ena/browser/view/PRJEB31893
Sope	CordedWare_EBA			Estonia_CordedWare.SG									Estonia_CordedWare.SG	Estonia	0.799	4413	59.408	27.026	SaagCurrentBiology2017.merge.with.AllentoftNature2015	Bronze/Iron/RomanAge	PRJEB31893	https://www.ebi.ac.uk/ena/browser/view/PRJEB31893
pcw361	CordedWare_EBA			Poland_CordedWare.SG									Poland_CordedWare.SG	Poland	1.19856	4300	50.4561	23.6619	Linderholm2020	Bronze/Iron/RomanAge	PRJEB34091	https://www.ebi.ac.uk/ena/browser/view/PRJEB34091
RISE150	CordedWare_EBA			Poland_Unetice_EBA.SG									Poland_Unetice_EBA.SG	Poland	2.653	3739	50.918	16.957	AllentoftNature2015	Bronze/Iron/RomanAge	PRJEB9021	https://www.ebi.ac.uk/ena/browser/view/PRJEB9021
NEO93	Denmark_BA			Denmark_BronzeAge.SG									Denmark_BronzeAge	Denmark	1.90049	3738	55.406	12.285	AllentoftNature2024	Bronze/Iron/RomanAge	PRJEB64656	https://www.ebi.ac.uk/ena/browser/view/PRJEB64656
NEO946	Denmark_BA			Denmark_BronzeAge.SG									Denmark_BronzeAge	Denmark	1.18768	3145	55.708	12.25	AllentoftNature2024	Bronze/Iron/RomanAge	PRJEB64656	https://www.ebi.ac.uk/ena/browser/view/PRJEB64656
NEO590	Denmark_BA			Denmark_BronzeAge.SG									Denmark_BronzeAge	Denmark	0.966701	3297	55.34	11.161	AllentoftNature2024	Bronze/Iron/RomanAge	PRJEB64656	https://www.ebi.ac.uk/ena/browser/view/PRJEB64656
NEO563	Denmark_BA			Denmark_BronzeAge.SG									Denmark_BronzeAge	Denmark	0.776989	3355	55.76	11.798	AllentoftNature2024	Bronze/Iron/RomanAge	PRJEB64656	https://www.ebi.ac.uk/ena/browser/view/PRJEB64656
NEO249	Ekven_IA		Ekven_IA.SG										Ekven_IA.SG	Russia	1.91877	1964	66	-170.1	SikoraNature2019	other	PRJEB29700	https://www.ebi.ac.uk/ena/browser/view/PRJEB29700
NEO251	Ekven_IA		Ekven_IA.SG										Ekven_IA.SG	Russia	1.05275	2005	66	-170.1	SikoraNature2019	other	PRJEB29700	https://www.ebi.ac.uk/ena/browser/view/PRJEB29700
NEO248	Ekven_IA		Ekven_IA.SG										Ekven_IA.SG	Russia	1.02305	2115	66	-170.1	SikoraNature2019	other	PRJEB29700	https://www.ebi.ac.uk/ena/browser/view/PRJEB29700
NEO247	Ekven_IA		Ekven_IA.SG										Ekven_IA.SG	Russia	1.00076	1906	66	-170.1	SikoraNature2019	other	PRJEB29700	https://www.ebi.ac.uk/ena/browser/view/PRJEB29700
DA191	HungarySlovakia.IronRoman		Hungary_Scythian.SG										Hungary_Scythian.SG	Hungary	0.889	2524	47.5594	20.7081	DamgaardNature2018	Bronze/Iron/RomanAge	PRJEB20658	https://www.ebi.ac.uk/ena/browser/view/PRJEB20658
DA194	HungarySlovakia.IronRoman		Hungary_Scythian.SG										Hungary_Scythian.SG	Hungary	0.754	2312	46.3444	20.1625	DamgaardNature2018	Bronze/Iron/RomanAge	PRJEB20658	https://www.ebi.ac.uk/ena/browser/view/PRJEB20658
R2200	HungarySlovakia.IronRoman		Slovakia.LaTene.SG										Slovakia_BytcaHrabove_Puchov_LaTene_Roman.SG	Slovakia	0.89598	1960	49.2056	18.5662	AntonioElife2024	Bronze/Iron/RomanAge	PRJEB53565	https://www.ebi.ac.uk/ena/browser/view/PRJEB53565
R2201	HungarySlovakia.IronRoman		Slovakia.LaTene.SG										Slovakia_BytcaHrabove_Puchov_LaTene_Roman.SG	Slovakia	0.542964	1970	49.2056	18.5662	AntonioElife2024	Bronze/Iron/RomanAge	PRJEB53565	https://www.ebi.ac.uk/ena/browser/view/PRJEB53565
rath2	IrelandOrkney_BA			Ireland_BA.SG									Ireland_BA.SG	Ireland	1.63	3833	55.2921	-6.19168	CassidyPNAS2016	Bronze/Iron/RomanAge	PRJEB11995	https://www.ebi.ac.uk/ena/browser/view/PRJEB11995
KD064	IrelandOrkney_BA			Orkney_MBA									Orkney_MBA	UK	0.82	3500	59.327	-3.00572	DuliasFoodyJusteauetal2022_Orkney_bams	Bronze/Iron/RomanAge	PRJEB46830	https://www.ebi.ac.uk/ena/browser/view/PRJEB46830
KD049	IrelandOrkney_BA			Orkney_MBA									Orkney_MBA	UK	0.51	3500	59.327	-3.00572	DuliasFoodyJusteauetal2022_Orkney_bams	Bronze/Iron/RomanAge	PRJEB46830	https://www.ebi.ac.uk/ena/browser/view/PRJEB46830
KD061	IrelandOrkney_BA			Orkney_MBA									Orkney_MBA	UK	0.51	3500	59.327	-3.00572	DuliasFoodyJusteauetal2022_Orkney_bams	Bronze/Iron/RomanAge	PRJEB46830	https://www.ebi.ac.uk/ena/browser/view/PRJEB46830
R1556	Italy.Imperial(I)		Italy_Bivio_Roman.SG										Italy_Bivio_Roman.SG	Italy	0.569282	1825	43.7237	12.6347	AntonioElife2024	Bronze/Iron/RomanAge	PRJEB53565	https://www.ebi.ac.uk/ena/browser/view/PRJEB53565
R69	Italy.Imperial(I)		Italy.Imperial.SG										Italy.Imperial.SG	Italy	1.59	1750	41.8337	12.4686	AntonioGaoMootsScience2019	Bronze/Iron/RomanAge	PRJEB32566	https://www.ebi.ac.uk/ena/browser/view/PRJEB32566
R1545	Italy.Imperial(I)		Italy.Imperial.SG										Italy.Imperial.SG	Italy	1.52	1749.5	42.1962	12.3253	AntonioGaoMootsScience2019	Bronze/Iron/RomanAge	PRJEB32566	https://www.ebi.ac.uk/ena/browser/view/PRJEB32566
R50	Italy.Imperial(I)		Italy.Imperial.SG										Italy.Imperial.SG	Italy	1.3	1760.5	41.8442	12.549	AntonioGaoMootsScience2019	Bronze/Iron/RomanAge	PRJEB32566	https://www.ebi.ac.uk/ena/browser/view/PRJEB32566
R114	Italy.Imperial(I)		Italy.Imperial.SG										Italy.Imperial.SG	Italy	1.17	1850	41.918	12.4912	AntonioGaoMootsScience2019	Bronze/Iron/RomanAge	PRJEB32566	https://www.ebi.ac.uk/ena/browser/view/PRJEB32566
R115	Italy.Imperial(I)		Italy.Imperial.SG										Italy.Imperial.SG	Italy	1.1	1850	41.918	12.4912	AntonioGaoMootsScience2019	Bronze/Iron/RomanAge	PRJEB32566	https://www.ebi.ac.uk/ena/browser/view/PRJEB32566
R1543	Italy.Imperial(I)		Italy.Imperial.SG										Italy.Imperial.SG	Italy	0.99	1749.5	42.1962	12.3253	AntonioGaoMootsScience2019	Bronze/Iron/RomanAge	PRJEB32566	https://www.ebi.ac.uk/ena/browser/view/PRJEB32566
R123	Italy.Imperial(I)		Italy.Imperial.SG										Italy.Imperial.SG	Italy	0.66	1805	41.685	13.1499	AntonioGaoMootsScience2019	Bronze/Iron/RomanAge	PRJEB32566	https://www.ebi.ac.uk/ena/browser/view/PRJEB32566
R436	Italy.Imperial(I)		Italy.Imperial.SG										Italy.Imperial.SG	Italy	0.63	1850	41.7952	12.779	AntonioGaoMootsScience2019	Bronze/Iron/RomanAge	PRJEB32566	https://www.ebi.ac.uk/ena/browser/view/PRJEB32566
R81	Italy.Imperial(I)		Italy.Imperial.SG										Italy.Imperial.SG	Italy	0.51	1850	41.9207	12.4895	AntonioGaoMootsScience2019	Bronze/Iron/RomanAge	PRJEB32566	https://www.ebi.ac.uk/ena/browser/view/PRJEB32566
R11113	Italy.Imperial(II)		Italy_IsolaSacra_RomanImperial.SG										Italy_IsolaSacra_RomanImperial.SG	Italy	0.909197	1750	41.7621	12.2491	AntonioElife2024	Bronze/Iron/RomanAge	PRJEB53565	https://www.ebi.ac.uk/ena/browser/view/PRJEB53565
R11112	Italy.Imperial(II)		Italy_IsolaSacra_RomanImperial.SG										Italy_IsolaSacra_RomanImperial.SG	Italy	0.804955	1750	41.7621	12.2491	AntonioElife2024	Bronze/Iron/RomanAge	PRJEB53565	https://www.ebi.ac.uk/ena/browser/view/PRJEB53565
R11116	Italy.Imperial(II)		Italy_IsolaSacra_RomanImperial.SG										Italy_IsolaSacra_RomanImperial.SG	Italy	0.763495	1750	41.7621	12.2491	AntonioElife2024	Bronze/Iron/RomanAge	PRJEB53565	https://www.ebi.ac.uk/ena/browser/view/PRJEB53565
R11109	Italy.Imperial(II)		Italy_IsolaSacra_RomanImperial.SG										Italy_IsolaSacra_RomanImperial.SG	Italy	0.580488	1750	41.7621	12.2491	AntonioElife2024	Bronze/Iron/RomanAge	PRJEB53565	https://www.ebi.ac.uk/ena/browser/view/PRJEB53565
R43	Italy.Imperial(II)		Italy.Imperial.SG										Italy.Imperial.SG	Italy	1.5	1749.5	41.7479	12.2595	AntonioGaoMootsScience2019	Bronze/Iron/RomanAge	PRJEB32566	https://www.ebi.ac.uk/ena/browser/view/PRJEB32566
R78	Italy.Imperial(II)		Italy.Imperial.SG										Italy.Imperial.SG	Italy	1.14	1850	41.9207	12.4895	AntonioGaoMootsScience2019	Bronze/Iron/RomanAge	PRJEB32566	https://www.ebi.ac.uk/ena/browser/view/PRJEB32566
R44	Italy.Imperial(II)		Italy.Imperial.SG										Italy.Imperial.SG	Italy	1.03	1749.5	41.7479	12.2595	AntonioGaoMootsScience2019	Bronze/Iron/RomanAge	PRJEB32566	https://www.ebi.ac.uk/ena/browser/view/PRJEB32566
R40	Italy.Imperial(II)		Italy.Imperial.SG										Italy.Imperial.SG	Italy	1.01	1749.5	41.7479	12.2595	AntonioGaoMootsScience2019	Bronze/Iron/RomanAge	PRJEB32566	https://www.ebi.ac.uk/ena/browser/view/PRJEB32566
R128	Italy.Imperial(II)		Italy.Imperial.SG										Italy.Imperial.SG	Italy	0.92	1750	41.685	13.1499	AntonioGaoMootsScience2019	Bronze/Iron/RomanAge	PRJEB32566	https://www.ebi.ac.uk/ena/browser/view/PRJEB32566
R71	Italy.Imperial(II)		Italy.Imperial.SG										Italy.Imperial.SG	Italy	0.83	1750	41.8337	12.4686	AntonioGaoMootsScience2019	Bronze/Iron/RomanAge	PRJEB32566	https://www.ebi.ac.uk/ena/browser/view/PRJEB32566
R66	Italy.Imperial(II)		Italy.Imperial.SG										Italy.Imperial.SG	Italy	0.54	1750	41.8337	12.4686	AntonioGaoMootsScience2019	Bronze/Iron/RomanAge	PRJEB32566	https://www.ebi.ac.uk/ena/browser/view/PRJEB32566
R10359	Italy.IronRepublic		Italy_TarquiniaMonterozzi_IA.SG										Italy_TarquiniaMonterozzi_IA.SG	Italy	1.08723	2224	42.2542	11.7576	MootsBioRxiv2022	Bronze/Iron/RomanAge	PRJEB49419	https://www.ebi.ac.uk/ena/browser/view/PRJEB49419
R10338	Italy.IronRepublic		Italy_TarquiniaMonterozzi_IA.SG										Italy_TarquiniaMonterozzi_IA.SG	Italy	0.956916	2328	42.2542	11.7576	MootsBioRxiv2022	Bronze/Iron/RomanAge	PRJEB49419	https://www.ebi.ac.uk/ena/browser/view/PRJEB49419
R10363	Italy.IronRepublic		Italy_TarquiniaMonterozzi_IA.SG										Italy_TarquiniaMonterozzi_IA.SG	Italy	0.915254	2253	42.2542	11.7576	MootsBioRxiv2022	Bronze/Iron/RomanAge	PRJEB49419	https://www.ebi.ac.uk/ena/browser/view/PRJEB49419
R10340	Italy.IronRepublic		Italy_TarquiniaMonterozzi_IA.SG										Italy_TarquiniaMonterozzi_IA.SG	Italy	0.865808	2328	42.2542	11.7576	MootsBioRxiv2022	Bronze/Iron/RomanAge	PRJEB49419	https://www.ebi.ac.uk/ena/browser/view/PRJEB49419
R473	Italy.IronRepublic		Italy.Iron/Republic.SG										Italy.Iron/Republic.SG	Italy	1.55	2600	42.0889	11.7656	AntonioGaoMootsScience2019	Bronze/Iron/RomanAge	PRJEB32566	https://www.ebi.ac.uk/ena/browser/view/PRJEB32566
R1015	Italy.IronRepublic		Italy.Iron/Republic.SG										Italy.Iron/Republic.SG	Italy	0.87	2800	42.0168	12.1004	AntonioGaoMootsScience2019	Bronze/Iron/RomanAge	PRJEB32566	https://www.ebi.ac.uk/ena/browser/view/PRJEB32566
R851	Italy.IronRepublic		Italy.Iron/Republic.SG										Italy.Iron/Republic.SG	Italy	0.69	2600	41.6027	12.5086	AntonioGaoMootsScience2019	Bronze/Iron/RomanAge	PRJEB32566	https://www.ebi.ac.uk/ena/browser/view/PRJEB32566
R1021	Italy.IronRepublic		Italy.Iron/Republic.SG										Italy.Iron/Republic.SG	Italy	0.56	2600	41.6433	12.9127	AntonioGaoMootsScience2019	Bronze/Iron/RomanAge	PRJEB32566	https://www.ebi.ac.uk/ena/browser/view/PRJEB32566
DA385	Kyrgyzstan_TianShanHun		Kyrgyzstan_TianShanHun.SG										Kyrgyzstan_TianShanHun.SG	Kyrgyzstan	2.229	1467	41.5014	75.7947	DamgaardNature2018	other	PRJEB20658	https://www.ebi.ac.uk/ena/browser/view/PRJEB20658
DA72	Kyrgyzstan_TianShanHun		Kyrgyzstan_TianShanHun.SG										Kyrgyzstan_TianShanHun.SG	Kyrgyzstan	1.273	1564	41.5014	75.7947	DamgaardNature2018	other	PRJEB20658	https://www.ebi.ac.uk/ena/browser/view/PRJEB20658
DA104	Kyrgyzstan_TianShanHun		Kyrgyzstan_TianShanHun.SG										Kyrgyzstan_TianShanHun.SG	Kyrgyzstan	1.105	1600	42.1569	77.4056	DamgaardNature2018	other	PRJEB20658	https://www.ebi.ac.uk/ena/browser/view/PRJEB20658
DA80	Kyrgyzstan_TianShanHun		Kyrgyzstan_TianShanHun.SG										Kyrgyzstan_TianShanHun.SG	Kyrgyzstan	1.042	1598	41.5014	75.7947	DamgaardNature2018	other	PRJEB20658	https://www.ebi.ac.uk/ena/browser/view/PRJEB20658
DA96	Kyrgyzstan_TianShanHun		Kyrgyzstan_TianShanHun.SG										Kyrgyzstan_TianShanHun.SG	Kyrgyzstan	0.941	1626	42.1569	77.4056	DamgaardNature2018	other	PRJEB20658	https://www.ebi.ac.uk/ena/browser/view/PRJEB20658
DA74	Kyrgyzstan_TianShanHun		Kyrgyzstan_TianShanHun.SG										Kyrgyzstan_TianShanHun.SG	Kyrgyzstan	0.917	1511	41.5014	75.7947	DamgaardNature2018	other	PRJEB20658	https://www.ebi.ac.uk/ena/browser/view/PRJEB20658
DA100	Kyrgyzstan_TianShanHun		Kyrgyzstan_TianShanHun.SG										Kyrgyzstan_TianShanHun.SG	Kyrgyzstan	0.741	1650	42.1567	77.4056	DamgaardNature2018	other	PRJEB20658	https://www.ebi.ac.uk/ena/browser/view/PRJEB20658
DA73	Kyrgyzstan_TianShanHun		Kyrgyzstan_TianShanHun.SG										Kyrgyzstan_TianShanHun.SG	Kyrgyzstan	0.632	1653	41.5014	75.7947	DamgaardNature2018	other	PRJEB20658	https://www.ebi.ac.uk/ena/browser/view/PRJEB20658
R10840	Lithuania.IronRoman		Lithuania.IronRoman.SG										Lithuania_Bailuliai_BarrowCulture.SG	Lithuania	0.575529	1581	54.6872	25.2797	AntonioElife2024	Bronze/Iron/RomanAge	PRJEB53565	https://www.ebi.ac.uk/ena/browser/view/PRJEB53565
R10838	Lithuania.IronRoman		Lithuania.IronRoman.SG										Lithuania_Marvele_Roman.SG	Lithuania	0.664324	1475	54.8985	23.9036	AntonioElife2024	Bronze/Iron/RomanAge	PRJEB53565	https://www.ebi.ac.uk/ena/browser/view/PRJEB53565
R10830	Lithuania.IronRoman		Lithuania.IronRoman.SG										Lithuania_Marvele_Roman.SG	Lithuania	0.632754	1512	54.8985	23.9036	AntonioElife2024	Bronze/Iron/RomanAge	PRJEB53565	https://www.ebi.ac.uk/ena/browser/view/PRJEB53565
R10836	Lithuania.IronRoman		Lithuania.IronRoman.SG										Lithuania_Marvele_Roman.SG	Lithuania	0.524081	1475	54.8985	23.9036	AntonioElife2024	Bronze/Iron/RomanAge	PRJEB53565	https://www.ebi.ac.uk/ena/browser/view/PRJEB53565
R10832	Lithuania.IronRoman		Lithuania.IronRoman.SG										Lithuania_Marvele_Roman.SG	Lithuania	0.503929	1475	54.8985	23.9036	AntonioElife2024	Bronze/Iron/RomanAge	PRJEB53565	https://www.ebi.ac.uk/ena/browser/view/PRJEB53565
929	Poland_BA			Poland_BA.SG									Iwno	Poland	0.994705	3520	52.732	18.686	ChylenskiNatCommun2023	Bronze/Iron/RomanAge	PRJEB53670	https://www.ebi.ac.uk/ena/browser/view/PRJEB53670
791	Poland_BA			Poland_BA.SG									Mierzanowice	Poland	1.76683	3735	50.867	24.014	ChylenskiNatCommun2023	Bronze/Iron/RomanAge	PRJEB53670	https://www.ebi.ac.uk/ena/browser/view/PRJEB53670
787	Poland_BA			Poland_BA.SG									Strzyzow	Poland	1.53472	3510	50.83	23.789	ChylenskiNatCommun2023	Bronze/Iron/RomanAge	PRJEB53670	https://www.ebi.ac.uk/ena/browser/view/PRJEB53670
636	PolandUkraine_MLBA(I)			Ukraine_BA.SG									Komarow	Ukraine	2.28828	3325	50.091	26.057	ChylenskiNatCommun2023	Bronze/Iron/RomanAge	PRJEB53670	https://www.ebi.ac.uk/ena/browser/view/PRJEB53670
659	PolandUkraine_MLBA(I)			Poland_BA.SG									Trzciniec	Poland	1.18452	3220	50.465	20.796	ChylenskiNatCommun2023	Bronze/Iron/RomanAge	PRJEB53670	https://www.ebi.ac.uk/ena/browser/view/PRJEB53670
507	PolandUkraine_MLBA(I)			Poland_BA.SG									Trzciniec	Poland	0.585723	3050	50.798	20.312	ChylenskiNatCommun2023	Bronze/Iron/RomanAge	PRJEB53670	https://www.ebi.ac.uk/ena/browser/view/PRJEB53670
296	PolandUkraine_MLBA(II)			Ukraine_BA.SG									Komarow	Ukraine	0.570601	3260	49.077	25.678	ChylenskiNatCommun2023	Bronze/Iron/RomanAge	PRJEB53670	https://www.ebi.ac.uk/ena/browser/view/PRJEB53670
551	PolandUkraine_MLBA(II)			Poland_BA.SG									Trzciniec	Poland	1.50955	2995	50.07	20.068	ChylenskiNatCommun2023	Bronze/Iron/RomanAge	PRJEB53670	https://www.ebi.ac.uk/ena/browser/view/PRJEB53670
700	PolandUkraine_MLBA(II)			Poland_BA.SG									Trzciniec	Poland	0.843158	3045	52.658	18.886	ChylenskiNatCommun2023	Bronze/Iron/RomanAge	PRJEB53670	https://www.ebi.ac.uk/ena/browser/view/PRJEB53670
833	PolandUkraine_MLBA(II)			Poland_BA.SG									Trzciniec	Poland	0.561699	3420	50.268	20.451	ChylenskiNatCommun2023	Bronze/Iron/RomanAge	PRJEB53670	https://www.ebi.ac.uk/ena/browser/view/PRJEB53670
658	PolandUkraine_MLBA(II)			Poland_BA.SG									Trzciniec	Poland	0.553432	3075	50.465	20.796	ChylenskiNatCommun2023	Bronze/Iron/RomanAge	PRJEB53670	https://www.ebi.ac.uk/ena/browser/view/PRJEB53670
545	PolandUkraine_MLBA(II)			Poland_BA.SG									Trzciniec	Poland	0.511087	3020	50.17	20.579	ChylenskiNatCommun2023	Bronze/Iron/RomanAge	PRJEB53670	https://www.ebi.ac.uk/ena/browser/view/PRJEB53670
R10487	Portugal.IronRoman		Portugal.IronRoman.SG										Portugal_Conimbriga_Roman.SG	Portugal	0.929364	1587	40.0994	-8.49056	AntonioElife2024	Bronze/Iron/RomanAge	PRJEB53565	https://www.ebi.ac.uk/ena/browser/view/PRJEB53565
R10502	Portugal.IronRoman		Portugal.IronRoman.SG										Portugal_Miroico_LateRoman.SG	Portugal	1.09362	1525	38.7261	-9.3653	AntonioElife2024	Bronze/Iron/RomanAge	PRJEB53565	https://www.ebi.ac.uk/ena/browser/view/PRJEB53565
R10500	Portugal.IronRoman		Portugal.IronRoman.SG										Portugal_Miroico_LateRoman.SG	Portugal	0.671524	1525	38.7261	-9.3653	AntonioElife2024	Bronze/Iron/RomanAge	PRJEB53565	https://www.ebi.ac.uk/ena/browser/view/PRJEB53565
R10507	Portugal.IronRoman		Portugal.IronRoman.SG										Portugal_Miroico_LateRoman.SG	Portugal	0.570152	1525	38.7261	-9.3653	AntonioElife2024	Bronze/Iron/RomanAge	PRJEB53565	https://www.ebi.ac.uk/ena/browser/view/PRJEB53565
DA243	Russia_Alan												Russia_Alan.SG	Russia	3.11	1050	43.9586	42.5873	DamgaardNature2018	other	PRJEB20658	https://www.ebi.ac.uk/ena/browser/view/PRJEB20658
DA162	Russia_Alan												Russia_Alan.SG	Russia	2.086	1300	43.2171	44.5384	DamgaardNature2018	other	PRJEB20658	https://www.ebi.ac.uk/ena/browser/view/PRJEB20658
DA164	Russia_Alan												Russia_Alan.SG	Russia	1.082	850	43.3276	44.1784	DamgaardNature2018	other	PRJEB20658	https://www.ebi.ac.uk/ena/browser/view/PRJEB20658
DA160	Russia_Alan												Russia_Alan.SG	Russia	0.52	1300	42.8617	44.1851	DamgaardNature2018	other	PRJEB20658	https://www.ebi.ac.uk/ena/browser/view/PRJEB20658
DA139	Russia_Sarmatian		Russia_Sarmatian.SG										Russia_Sarmatian.SG	Russia	0.848	2300	47.2934	39.546	DamgaardNature2018	other	PRJEB20658	https://www.ebi.ac.uk/ena/browser/view/PRJEB20658
DA143	Russia_Sarmatian		Russia_Sarmatian.SG										Russia_Sarmatian.SG	Russia	0.675	2300	47.2923	39.5431	DamgaardNature2018	other	PRJEB20658	https://www.ebi.ac.uk/ena/browser/view/PRJEB20658
DA141	Russia_Sarmatian		Russia_Sarmatian.SG										Russia_Sarmatian.SG	Russia	0.504	2300	47.2843	39.5333	DamgaardNature2018	other	PRJEB20658	https://www.ebi.ac.uk/ena/browser/view/PRJEB20658
DA249	Russia_Shamanka_Eneolithic					Russia_Shamanka_Eneolithic.SG							Russia_Shamanka_Eneolithic.SG	Russia	4.5	7840	51.6983	103.703	DamgaardScience2018	other	PRJEB20658	https://www.ebi.ac.uk/ena/browser/view/PRJEB20658
DA246	Russia_Shamanka_Eneolithic					Russia_Shamanka_Eneolithic.SG							Russia_Shamanka_Eneolithic.SG	Russia	2.9	7727	51.6983	103.703	DamgaardScience2018	other	PRJEB20658	https://www.ebi.ac.uk/ena/browser/view/PRJEB20658
DA247	Russia_Shamanka_Eneolithic					Russia_Shamanka_Eneolithic.SG							Russia_Shamanka_Eneolithic.SG	Russia	2.4	7701	51.6983	103.703	DamgaardScience2018	other	PRJEB20658	https://www.ebi.ac.uk/ena/browser/view/PRJEB20658
DA248	Russia_Shamanka_Eneolithic					Russia_Shamanka_Eneolithic.SG							Russia_Shamanka_Eneolithic.SG	Russia	2.3	7645	51.6983	103.703	DamgaardScience2018	other	PRJEB20658	https://www.ebi.ac.uk/ena/browser/view/PRJEB20658
DA245	Russia_Shamanka_Eneolithic					Russia_Shamanka_Eneolithic.SG							Russia_Shamanka_Eneolithic.SG	Russia	2.2	7941	51.6983	103.703	DamgaardScience2018	other	PRJEB20658	https://www.ebi.ac.uk/ena/browser/view/PRJEB20658
DA251	Russia_Shamanka_Eneolithic					Russia_Shamanka_Eneolithic.SG							Russia_Shamanka_Eneolithic.SG	Russia	0.6	7336	51.6983	103.703	DamgaardScience2018	other	PRJEB20658	https://www.ebi.ac.uk/ena/browser/view/PRJEB20658
DA8	Russia_Tagar		Russia_Tagar.SG										Russia_Tagar.SG	Russia	1.826	2850	54.6758	90.8536	DamgaardNature2018	other	PRJEB20658	https://www.ebi.ac.uk/ena/browser/view/PRJEB20658
DA2	Russia_Tagar		Russia_Tagar.SG										Russia_Tagar.SG	Russia	1.057	2818	54.6758	90.8536	DamgaardNature2018	other	PRJEB20658	https://www.ebi.ac.uk/ena/browser/view/PRJEB20658
DA6	Russia_Tagar		Russia_Tagar.SG										Russia_Tagar.SG	Russia	1.044	2850	54.6758	90.8536	DamgaardNature2018	other	PRJEB20658	https://www.ebi.ac.uk/ena/browser/view/PRJEB20658
DA9	Russia_Tagar		Russia_Tagar.SG										Russia_Tagar.SG	Russia	0.996	2850	54.6758	90.8536	DamgaardNature2018	other	PRJEB20658	https://www.ebi.ac.uk/ena/browser/view/PRJEB20658
DA4	Russia_Tagar		Russia_Tagar.SG										Russia_Tagar.SG	Russia	0.745	2850	54.6758	90.8536	DamgaardNature2018	other	PRJEB20658	https://www.ebi.ac.uk/ena/browser/view/PRJEB20658
DA7	Russia_Tagar		Russia_Tagar.SG										Russia_Tagar.SG	Russia	0.572	2850	54.6758	90.8536	DamgaardNature2018	other	PRJEB20658	https://www.ebi.ac.uk/ena/browser/view/PRJEB20658
DA3	Russia_Tagar		Russia_Tagar.SG										Russia_Tagar.SG	Russia	0.564	2850	54.6758	90.8536	DamgaardNature2018	other	PRJEB20658	https://www.ebi.ac.uk/ena/browser/view/PRJEB20658
Saami	Saami		Saami										Saami	Finland	6.20925	0	..	..	LamnidisNatureCommunications2018	EM+	PRJEB29360	https://www.ebi.ac.uk/ena/browser/view/PRJEB29360
VK518	Saami		Saami										Saami	Norway	0.438	1100	67.69	12.7	MargaryanNature2020	EM+	PRJEB37976	https://www.ebi.ac.uk/ena/browser/view/PRJEB37976
als001	Scandinavian_Peninsula_EIA(I)		Scandinavian_Peninsula_EIA.SG										central_Sweden_Pre-Viking	Sweden	2.791	1362	59.8	17.8	RodriguezVarelaCell2023	Bronze/Iron/RomanAge	PRJEB57364	https://www.ebi.ac.uk/ena/browser/view/PRJEB57364
lov001	Scandinavian_Peninsula_EIA(I)		Scandinavian_Peninsula_EIA.SG										central_Sweden_Pre-Viking	Sweden	1.409	1452	59.33	17.84	RodriguezVarelaCell2023	Bronze/Iron/RomanAge	PRJEB57364	https://www.ebi.ac.uk/ena/browser/view/PRJEB57364
snb014	Scandinavian_Peninsula_EIA(I)		Scandinavian_Peninsula_EIA.SG										south_Sweden_Pre-Viking	Sweden	5.422	1475	56.55	16.63	RodriguezVarelaCell2023	Bronze/Iron/RomanAge	PRJEB57364	https://www.ebi.ac.uk/ena/browser/view/PRJEB57364
snb010	Scandinavian_Peninsula_EIA(I)		Scandinavian_Peninsula_EIA.SG										south_Sweden_Pre-Viking	Sweden	3.795	1475	56.55	16.63	RodriguezVarelaCell2023	Bronze/Iron/RomanAge	PRJEB57364	https://www.ebi.ac.uk/ena/browser/view/PRJEB57364
snb013	Scandinavian_Peninsula_EIA(I)		Scandinavian_Peninsula_EIA.SG										south_Sweden_Pre-Viking	Sweden	1.043	1475	56.55	16.63	RodriguezVarelaCell2023	Bronze/Iron/RomanAge	PRJEB57364	https://www.ebi.ac.uk/ena/browser/view/PRJEB57364
VK522	Scandinavian_Peninsula_EIA(I)		Scandinavian_Peninsula_EIA.SG										Sweden.IronAge.SG	Sweden	7.142	1550	56.535	16.605	MargaryanNature2020	Bronze/Iron/RomanAge	PRJEB37976	https://www.ebi.ac.uk/ena/browser/view/PRJEB37976
rtp001	Scandinavian_Peninsula_EIA(II)		Scandinavian_Peninsula_EIA.SG										north_Sweden_Pre-Viking	Sweden	0.817	1475	62.5	16.3	RodriguezVarelaCell2023	Bronze/Iron/RomanAge	PRJEB57364	https://www.ebi.ac.uk/ena/browser/view/PRJEB57364
VK390	Scandinavian_Peninsula_EIA(II)		Scandinavian_Peninsula_EIA.SG										Norway.IronAge.SG	Norway	1.447	1450	59.22	9.59	MargaryanNature2020	Bronze/Iron/RomanAge	PRJEB37976	https://www.ebi.ac.uk/ena/browser/view/PRJEB37976
VK418	Scandinavian_Peninsula_EIA(II)		Scandinavian_Peninsula_EIA.SG										Norway.IronAge.SG	Norway	0.93	1600	67.94	14.98	MargaryanNature2020	Bronze/Iron/RomanAge	PRJEB37976	https://www.ebi.ac.uk/ena/browser/view/PRJEB37976
snb018	Scandinavian_Peninsula_EIA(II)		Scandinavian_Peninsula_EIA.SG										south_Sweden_Pre-Viking	Sweden	1.27	1475	56.55	16.63	RodriguezVarelaCell2023	Bronze/Iron/RomanAge	PRJEB57364	https://www.ebi.ac.uk/ena/browser/view/PRJEB57364
R11653			Armenia.IronRoman.SG										Armenia_Beniamin_Achaemenid_Artaxiad_Hellenistic_Roman_possible.SG	Armenia	1.6626	1900	40.6885	43.8493	AntonioElife2024	other	PRJEB53565	https://www.ebi.ac.uk/ena/browser/view/PRJEB53565
R11713			Armenia.IronRoman.SG										Armenia_Beniamin_Achaemenid_Artaxiad_Hellenistic_Roman_possible.SG	Armenia	1.51657	1900	40.6885	43.8493	AntonioElife2024	other	PRJEB53565	https://www.ebi.ac.uk/ena/browser/view/PRJEB53565
R11714			Armenia.IronRoman.SG										Armenia_Beniamin_Achaemenid_Artaxiad_Hellenistic_Roman_possible.SG	Armenia	1.03762	1900	40.6885	43.8493	AntonioElife2024	other	PRJEB53565	https://www.ebi.ac.uk/ena/browser/view/PRJEB53565
R11678			Armenia.IronRoman.SG										Armenia_Beniamin_Achaemenid_Artaxiad_Hellenistic_Roman_possible.SG	Armenia	0.944815	1900	40.6885	43.8493	AntonioElife2024	other	PRJEB53565	https://www.ebi.ac.uk/ena/browser/view/PRJEB53565
R11651			Armenia.IronRoman.SG										Armenia_Beniamin_Achaemenid_Artaxiad_Hellenistic_Roman_possible.SG	Armenia	0.793295	1900	40.6885	43.8493	AntonioElife2024	other	PRJEB53565	https://www.ebi.ac.uk/ena/browser/view/PRJEB53565
R11540			Armenia.IronRoman.SG										Armenia_Beniamin_Achaemenid.SG	Armenia	0.716559	2341	40.6885	43.8493	AntonioElife2024	other	PRJEB53565	https://www.ebi.ac.uk/ena/browser/view/PRJEB53565
R11541			Armenia.IronRoman.SG										Armenia_Beniamin_Artaxiad_Roman_possible.SG	Armenia	0.781831	1947	40.6885	43.8493	AntonioElife2024	other	PRJEB53565	https://www.ebi.ac.uk/ena/browser/view/PRJEB53565
R11546			Armenia.IronRoman.SG										Armenia_Beniamin_Hellenistic.SG	Armenia	0.859415	2034	40.6885	43.8493	AntonioElife2024	other	PRJEB53565	https://www.ebi.ac.uk/ena/browser/view/PRJEB53565
R11545			Armenia.IronRoman.SG										Armenia_Beniamin_LBA.SG	Armenia	0.851465	3276	40.6885	43.8493	AntonioElife2024	other	PRJEB53565	https://www.ebi.ac.uk/ena/browser/view/PRJEB53565
R11675			Armenia.IronRoman.SG										Armenia_Beniamin_LBS.SG	Armenia	0.874367	3372	40.6885	43.8493	AntonioElife2024	other	PRJEB53565	https://www.ebi.ac.uk/ena/browser/view/PRJEB53565
R11543			Armenia.IronRoman.SG										Armenia_Beniamin_Sasanian.SG	Armenia	1.11742	1468	40.6885	43.8493	AntonioElife2024	other	PRJEB53565	https://www.ebi.ac.uk/ena/browser/view/PRJEB53565
R11544			Armenia.IronRoman.SG										Armenia_Beniamin_Sasanian.SG	Armenia	0.756668	1470	40.6885	43.8493	AntonioElife2024	other	PRJEB53565	https://www.ebi.ac.uk/ena/browser/view/PRJEB53565
R11542			Armenia.IronRoman.SG										Armenia_Beniamin_Sasanian.SG	Armenia	0.707107	1465	40.6885	43.8493	AntonioElife2024	other	PRJEB53565	https://www.ebi.ac.uk/ena/browser/view/PRJEB53565
R11538			Armenia.IronRoman.SG										Armenia_Beniamin_Sasanian.SG	Armenia	0.659406	1465	40.6885	43.8493	AntonioElife2024	other	PRJEB53565	https://www.ebi.ac.uk/ena/browser/view/PRJEB53565
R11535			Armenia.IronRoman.SG										Armenia_Beniamin_Urartu_IA.SG	Armenia	0.853374	2736	40.6885	43.8493	AntonioElife2024	other	PRJEB53565	https://www.ebi.ac.uk/ena/browser/view/PRJEB53565
R10657			Austria_Klosterneuburg_Roman.SG										Austria_Klosterneuburg_Roman.SG	Austria	0.818092	1863	48.3099	16.3238	AntonioElife2024	EM+	PRJEB53565	https://www.ebi.ac.uk/ena/browser/view/PRJEB53565
R10656			Austria_Klosterneuburg_Roman.SG										Austria_Klosterneuburg_Roman.SG	Austria	0.58324	1725	48.3099	16.3238	AntonioElife2024	EM+	PRJEB53565	https://www.ebi.ac.uk/ena/browser/view/PRJEB53565
R10665			Austria.IronRoman.SG										Austria_Ovilava_Roman.SG	Austria	1.61395	1235	48.1654	14.0366	AntonioElife2024	Bronze/Iron/RomanAge	PRJEB53565	https://www.ebi.ac.uk/ena/browser/view/PRJEB53565
I0160			Britain.IronRoman.SG										England_LIA.SG	UK	8.439	1995	52.08	0.18	SchiffelsNatureCommunications2016	Bronze/Iron/RomanAge	PRJEB6915	https://www.ebi.ac.uk/ena/browser/view/PRJEB6915
3DT16			Britain.IronRoman.SG										England_Roman.SG	UK	0.67	1750	53.9583	-1.08028	MartinianoNatureCommunications2016	Bronze/Iron/RomanAge	PRJEB11004	https://www.ebi.ac.uk/ena/browser/view/PRJEB11004
R3542			Croatia.IronRoman.SG										Croatia_BeliManastir_Roman.SG	Croatia	0.69285	1616	45.7729	18.6108	AntonioElife2024	EM+	PRJEB53565	https://www.ebi.ac.uk/ena/browser/view/PRJEB53565
R2053			Croatia.IronRoman.SG										Croatia_MirineFulfinum_Roman.SG	Croatia	0.884119	1512	45.2039	14.5437	AntonioElife2024	EM+	PRJEB53565	https://www.ebi.ac.uk/ena/browser/view/PRJEB53565
R2050			Croatia.IronRoman.SG										Croatia_MirineFulfinum_Roman.SG	Croatia	0.746404	1475	45.2039	14.5437	AntonioElife2024	EM+	PRJEB53565	https://www.ebi.ac.uk/ena/browser/view/PRJEB53565
R2051			Croatia.IronRoman.SG										Croatia_MirineFulfinum_Roman.SG	Croatia	0.557324	1475	45.2039	14.5437	AntonioElife2024	EM+	PRJEB53565	https://www.ebi.ac.uk/ena/browser/view/PRJEB53565
R3656			Croatia.IronRoman.SG										Croatia_Mursa_Roman.SG	Croatia	0.562812	1668	45.5505	18.678	AntonioElife2024	EM+	PRJEB53565	https://www.ebi.ac.uk/ena/browser/view/PRJEB53565
R2041			Croatia.IronRoman.SG										Croatia_SisakPogorelec_Roman.SG	Croatia	0.544686	1647	45.4647	16.3777	AntonioElife2024	EM+	PRJEB53565	https://www.ebi.ac.uk/ena/browser/view/PRJEB53565
R3747			Croatia.IronRoman.SG										Croatia_Zadar_Roman.SG	Croatia	0.869959	1775	44.1141	15.2331	AntonioElife2024	EM+	PRJEB53565	https://www.ebi.ac.uk/ena/browser/view/PRJEB53565
R3746			Croatia.IronRoman.SG										Croatia_Zadar_Roman.SG	Croatia	0.825887	1773	44.1141	15.2331	AntonioElife2024	EM+	PRJEB53565	https://www.ebi.ac.uk/ena/browser/view/PRJEB53565
R3745			Croatia.IronRoman.SG										Croatia_Zadar_Roman.SG	Croatia	0.716983	1880	44.1144	15.2279	AntonioElife2024	EM+	PRJEB53565	https://www.ebi.ac.uk/ena/browser/view/PRJEB53565
R3743			Croatia.IronRoman.SG										Croatia_Zadar_Roman.SG	Croatia	0.61651	1798	44.101	15.2791	AntonioElife2024	EM+	PRJEB53565	https://www.ebi.ac.uk/ena/browser/view/PRJEB53565
R3744			Croatia.IronRoman.SG										Croatia_Zadar_Roman.SG	Croatia	0.507301	1800	44.101	15.2791	AntonioElife2024	EM+	PRJEB53565	https://www.ebi.ac.uk/ena/browser/view/PRJEB53565
VK521			Denmark_IA.SG										Denmark.IronAge.SG	Denmark	4.538	1650	55.6359	12.2414	MargaryanNature2020	Bronze/Iron/RomanAge	PRJEB37976	https://www.ebi.ac.uk/ena/browser/view/PRJEB37976
VK532			Denmark_IA.SG										Denmark.IronAge.SG	Denmark	4.013	1850	55.6555	12.2451	MargaryanNature2020	Bronze/Iron/RomanAge	PRJEB37976	https://www.ebi.ac.uk/ena/browser/view/PRJEB37976
R2065			France_Metz_GalloRoman.SG										France_Metz_GalloRoman.SG	France	0.787943	613	49.1153	6.16919	AntonioElife2024	EM+	PRJEB53565	https://www.ebi.ac.uk/ena/browser/view/PRJEB53565
R2055			France_Metz_GalloRoman.SG										France_Metz_GalloRoman.SG	France	0.721164	1461	49.1197	6.17495	AntonioElife2024	Bronze/Iron/RomanAge	PRJEB53565	https://www.ebi.ac.uk/ena/browser/view/PRJEB53565
R2066			France_Metz_GalloRoman.SG										France_Metz_GalloRoman.SG	France	0.588483	604	49.1153	6.16919	AntonioElife2024	EM+	PRJEB53565	https://www.ebi.ac.uk/ena/browser/view/PRJEB53565
R11561			France_Sarrebourg_LateAntiquity.SG										France_Sarrebourg_LateAntiquity.SG	France	0.854202	1675	48.7327	7.0526	AntonioElife2024	Bronze/Iron/RomanAge	PRJEB53565	https://www.ebi.ac.uk/ena/browser/view/PRJEB53565
R11872			Germany_Hassleben_Germanic.SG										Germany_Hassleben_Germanic.SG	Germany	0.520756	1500	51.109	10.9956	AntonioElife2024	Bronze/Iron/RomanAge	PRJEB53565	https://www.ebi.ac.uk/ena/browser/view/PRJEB53565
I1503			Hungary_Prescythian_IA.SG										Hungary_Prescythian_IA.SG	Hungary	1.117	2855	47.82	19.95	GambaNatureCommunications2014	Bronze/Iron/RomanAge	SRP039766	https://www.ncbi.nlm.nih.gov/sra?term=SRP039766
DA195			Hungary_Scythian.SG										Hungary_Scythian.SG	Hungary	0.871	2553	46.3444	20.1625	DamgaardNature2018	Bronze/Iron/RomanAge	PRJEB20658	https://www.ebi.ac.uk/ena/browser/view/PRJEB20658
DA198			Hungary_Scythian.SG										Hungary_Scythian.SG	Hungary	0.672	2514	46.3444	20.1625	DamgaardNature2018	Bronze/Iron/RomanAge	PRJEB20658	https://www.ebi.ac.uk/ena/browser/view/PRJEB20658
PCA0011			Iron_Age_Przeworsk_(uncertain)										Iron_Age_Przeworsk_(uncertain)	Poland	0.503794	2000			StolarekGenomeBiology2023	Bronze/Iron/RomanAge	PRJEB48333	https://www.ebi.ac.uk/ena/browser/view/PRJEB48333
R1554			Italy_Bivio_Roman.SG										Italy_Bivio_Roman.SG	Italy	0.589596	1777	43.7237	12.6347	AntonioElife2024	Bronze/Iron/RomanAge	PRJEB53565	https://www.ebi.ac.uk/ena/browser/view/PRJEB53565
R1555			Italy_Bivio_Roman.SG										Italy_Bivio_Roman.SG	Italy	0.571277	1798	43.7237	12.6347	AntonioElife2024	Bronze/Iron/RomanAge	PRJEB53565	https://www.ebi.ac.uk/ena/browser/view/PRJEB53565
R1557			Italy_Bivio_Roman.SG										Italy_Bivio_Roman.SG	Italy	0.536669	1825	43.7237	12.6347	AntonioElife2024	Bronze/Iron/RomanAge	PRJEB53565	https://www.ebi.ac.uk/ena/browser/view/PRJEB53565
R11118			Italy_IsolaSacra_RomanImperial.SG										Italy_IsolaSacra_RomanImperial_oEurope.SG	Italy	1.289	1750	41.7621	12.2491	AntonioElife2024	Bronze/Iron/RomanAge	PRJEB53565	https://www.ebi.ac.uk/ena/browser/view/PRJEB53565
R11121			Italy_IsolaSacra_RomanImperial.SG										Italy_IsolaSacra_RomanImperial_oEurope.SG	Italy	0.723312	1750	41.7621	12.2491	AntonioElife2024	Bronze/Iron/RomanAge	PRJEB53565	https://www.ebi.ac.uk/ena/browser/view/PRJEB53565
R11111			Italy_IsolaSacra_RomanImperial.SG										Italy_IsolaSacra_RomanImperial.SG	Italy	0.884267	1750	41.7621	12.2491	AntonioElife2024	Bronze/Iron/RomanAge	PRJEB53565	https://www.ebi.ac.uk/ena/browser/view/PRJEB53565
R11120			Italy_IsolaSacra_RomanImperial.SG										Italy_IsolaSacra_RomanImperial.SG	Italy	0.870783	1750	41.7621	12.2491	AntonioElife2024	Bronze/Iron/RomanAge	PRJEB53565	https://www.ebi.ac.uk/ena/browser/view/PRJEB53565
R11119			Italy_IsolaSacra_RomanImperial.SG										Italy_IsolaSacra_RomanImperial.SG	Italy	0.717182	1750	41.7621	12.2491	AntonioElife2024	Bronze/Iron/RomanAge	PRJEB53565	https://www.ebi.ac.uk/ena/browser/view/PRJEB53565
R11117			Italy_IsolaSacra_RomanImperial.SG										Italy_IsolaSacra_RomanImperial.SG	Italy	0.692771	1750	41.7621	12.2491	AntonioElife2024	Bronze/Iron/RomanAge	PRJEB53565	https://www.ebi.ac.uk/ena/browser/view/PRJEB53565
R11829			Italy_Sardinia_SantImbenia_Phoenician.SG										Italy_Sardinia_SantImbenia_Phoenician.SG	Italy	0.818432	2907	40.5938	8.2045	MootsBioRxiv2022	Bronze/Iron/RomanAge	PRJEB49419	https://www.ebi.ac.uk/ena/browser/view/PRJEB49419
R11828			Italy_Sardinia_SantImbenia_Phoenician.SG										Italy_Sardinia_SantImbenia_Phoenician.SG	Italy	0.778397	2993	40.5938	8.2045	MootsBioRxiv2022	Bronze/Iron/RomanAge	PRJEB49419	https://www.ebi.ac.uk/ena/browser/view/PRJEB49419
R11833			Italy_Sardinia_SantImbenia_Phoenician.SG										Italy_Sardinia_SantImbenia_RomanImperial.SG	Italy	0.868366	1639	40.5938	8.2045	AntonioElife2024	Bronze/Iron/RomanAge	PRJEB53565	https://www.ebi.ac.uk/ena/browser/view/PRJEB53565
R11832			Italy_Sardinia_SantImbenia_Phoenician.SG										Italy_Sardinia_SantImbenia_RomanImperial.SG	Italy	0.842137	1653	40.5938	8.2045	AntonioElife2024	Bronze/Iron/RomanAge	PRJEB53565	https://www.ebi.ac.uk/ena/browser/view/PRJEB53565
R10339			Italy_TarquiniaMonterozzi_IA_NorthernEurope.SG										Italy_TarquiniaMonterozzi_IA.SG	Italy	0.512341	2054	42.2542	11.7576	MootsBioRxiv2022	Bronze/Iron/RomanAge	PRJEB49419	https://www.ebi.ac.uk/ena/browser/view/PRJEB49419
R10361			Italy_TarquiniaMonterozzi_IA.SG										Italy_TarquiniaMonterozzi_IA.SG	Italy	1.4475	2328	42.2542	11.7576	MootsBioRxiv2022	Bronze/Iron/RomanAge	PRJEB49419	https://www.ebi.ac.uk/ena/browser/view/PRJEB49419
R10343			Italy_TarquiniaMonterozzi_IA.SG										Italy_TarquiniaMonterozzi_IA.SG	Italy	0.995741	2328	42.2542	11.7576	MootsBioRxiv2022	Bronze/Iron/RomanAge	PRJEB49419	https://www.ebi.ac.uk/ena/browser/view/PRJEB49419
R42			Italy.Imperial.SG										Italy.Imperial.SG	Italy	2.35	1879	41.7479	12.2595	AntonioGaoMootsScience2019	Bronze/Iron/RomanAge	PRJEB32566	https://www.ebi.ac.uk/ena/browser/view/PRJEB32566
R80			Italy.Imperial.SG										Italy.Imperial.SG	Italy	1.9	1873.5	41.9207	12.4895	AntonioGaoMootsScience2019	Bronze/Iron/RomanAge	PRJEB32566	https://www.ebi.ac.uk/ena/browser/view/PRJEB32566
R39			Italy.Imperial.SG										Italy.Imperial.SG	Italy	1.64	1851	41.7479	12.2595	AntonioGaoMootsScience2019	Bronze/Iron/RomanAge	PRJEB32566	https://www.ebi.ac.uk/ena/browser/view/PRJEB32566
R67			Italy.Imperial.SG										Italy.Imperial.SG	Italy	1.64	1750	41.8337	12.4686	AntonioGaoMootsScience2019	Bronze/Iron/RomanAge	PRJEB32566	https://www.ebi.ac.uk/ena/browser/view/PRJEB32566
R132			Italy.Imperial.SG										Italy.Imperial.SG	Italy	1.5	1719	41.8892	12.5007	AntonioGaoMootsScience2019	Bronze/Iron/RomanAge	PRJEB32566	https://www.ebi.ac.uk/ena/browser/view/PRJEB32566
R68			Italy.Imperial.SG										Italy.Imperial.SG	Italy	1.3	1750	41.8337	12.4686	AntonioGaoMootsScience2019	Bronze/Iron/RomanAge	PRJEB32566	https://www.ebi.ac.uk/ena/browser/view/PRJEB32566
R49			Italy.Imperial.SG										Italy.Imperial.SG	Italy	1.22	1750	41.8442	12.549	AntonioGaoMootsScience2019	Bronze/Iron/RomanAge	PRJEB32566	https://www.ebi.ac.uk/ena/browser/view/PRJEB32566
R38			Italy.Imperial.SG										Italy.Imperial.SG	Italy	1.15	1749.5	41.7479	12.2595	AntonioGaoMootsScience2019	Bronze/Iron/RomanAge	PRJEB32566	https://www.ebi.ac.uk/ena/browser/view/PRJEB32566
R47			Italy.Imperial.SG										Italy.Imperial.SG	Italy	1.12	1667.5	41.8442	12.549	AntonioGaoMootsScience2019	Bronze/Iron/RomanAge	PRJEB32566	https://www.ebi.ac.uk/ena/browser/view/PRJEB32566
R41			Italy.Imperial.SG										Italy.Imperial.SG	Italy	1.11	1749.5	41.7479	12.2595	AntonioGaoMootsScience2019	Bronze/Iron/RomanAge	PRJEB32566	https://www.ebi.ac.uk/ena/browser/view/PRJEB32566
R45			Italy.Imperial.SG										Italy.Imperial.SG	Italy	1.07	1749.5	41.7479	12.2595	AntonioGaoMootsScience2019	Bronze/Iron/RomanAge	PRJEB32566	https://www.ebi.ac.uk/ena/browser/view/PRJEB32566
R70			Italy.Imperial.SG										Italy.Imperial.SG	Italy	1.06	1750	41.8337	12.4686	AntonioGaoMootsScience2019	Bronze/Iron/RomanAge	PRJEB32566	https://www.ebi.ac.uk/ena/browser/view/PRJEB32566
R116			Italy.Imperial.SG										Italy.Imperial.SG	Italy	1.05	1850	41.918	12.4912	AntonioGaoMootsScience2019	Bronze/Iron/RomanAge	PRJEB32566	https://www.ebi.ac.uk/ena/browser/view/PRJEB32566
R126			Italy.Imperial.SG										Italy.Imperial.SG	Italy	1.04	1663	41.685	13.1499	AntonioGaoMootsScience2019	Bronze/Iron/RomanAge	PRJEB32566	https://www.ebi.ac.uk/ena/browser/view/PRJEB32566
R1549			Italy.Imperial.SG										Italy.Imperial.SG	Italy	1.03	2086.5	42.0659	12.5866	AntonioGaoMootsScience2019	Bronze/Iron/RomanAge	PRJEB32566	https://www.ebi.ac.uk/ena/browser/view/PRJEB32566
R51			Italy.Imperial.SG										Italy.Imperial.SG	Italy	0.99	1750	41.8442	12.549	AntonioGaoMootsScience2019	Bronze/Iron/RomanAge	PRJEB32566	https://www.ebi.ac.uk/ena/browser/view/PRJEB32566
R73			Italy.Imperial.SG										Italy.Imperial.SG	Italy	0.95	1750	41.8337	12.4686	AntonioGaoMootsScience2019	Bronze/Iron/RomanAge	PRJEB32566	https://www.ebi.ac.uk/ena/browser/view/PRJEB32566
R1544			Italy.Imperial.SG										Italy.Imperial.SG	Italy	0.93	1749.5	42.1962	12.3253	AntonioGaoMootsScience2019	Bronze/Iron/RomanAge	PRJEB32566	https://www.ebi.ac.uk/ena/browser/view/PRJEB32566
R37			Italy.Imperial.SG										Italy.Imperial.SG	Italy	0.92	1749.5	41.7479	12.2595	AntonioGaoMootsScience2019	Bronze/Iron/RomanAge	PRJEB32566	https://www.ebi.ac.uk/ena/browser/view/PRJEB32566
R1550			Italy.Imperial.SG										Italy.Imperial.SG	Italy	0.87	2086.5	42.0659	12.5866	AntonioGaoMootsScience2019	Bronze/Iron/RomanAge	PRJEB32566	https://www.ebi.ac.uk/ena/browser/view/PRJEB32566
R1548			Italy.Imperial.SG										Italy.Imperial.SG	Italy	0.86	2086.5	42.0659	12.5866	AntonioGaoMootsScience2019	Bronze/Iron/RomanAge	PRJEB32566	https://www.ebi.ac.uk/ena/browser/view/PRJEB32566
R1551			Italy.Imperial.SG										Italy.Imperial.SG	Italy	0.81	1817	42.0659	12.5866	AntonioGaoMootsScience2019	Bronze/Iron/RomanAge	PRJEB32566	https://www.ebi.ac.uk/ena/browser/view/PRJEB32566
R72			Italy.Imperial.SG										Italy.Imperial.SG	Italy	0.78	1750	41.8337	12.4686	AntonioGaoMootsScience2019	Bronze/Iron/RomanAge	PRJEB32566	https://www.ebi.ac.uk/ena/browser/view/PRJEB32566
R1547			Italy.Imperial.SG										Italy.Imperial.SG	Italy	0.77	2086.5	42.0659	12.5866	AntonioGaoMootsScience2019	Bronze/Iron/RomanAge	PRJEB32566	https://www.ebi.ac.uk/ena/browser/view/PRJEB32566
R125			Italy.Imperial.SG										Italy.Imperial.SG	Italy	0.67	1750	41.685	13.1499	AntonioGaoMootsScience2019	Bronze/Iron/RomanAge	PRJEB32566	https://www.ebi.ac.uk/ena/browser/view/PRJEB32566
R76			Italy.Imperial.SG										Italy.Imperial.SG	Italy	0.64	1850	41.9207	12.4895	AntonioGaoMootsScience2019	Bronze/Iron/RomanAge	PRJEB32566	https://www.ebi.ac.uk/ena/browser/view/PRJEB32566
R835			Italy.Imperial.SG										Italy.Imperial.SG	Italy	0.63	2086.5	43.312	13.6512	AntonioGaoMootsScience2019	Bronze/Iron/RomanAge	PRJEB32566	https://www.ebi.ac.uk/ena/browser/view/PRJEB32566
R113			Italy.Imperial.SG										Italy.Imperial.SG	Italy	0.61	1850	41.918	12.4912	AntonioGaoMootsScience2019	Bronze/Iron/RomanAge	PRJEB32566	https://www.ebi.ac.uk/ena/browser/view/PRJEB32566
R111			Italy.Imperial.SG										Italy.Imperial.SG	Italy	0.59	1850	41.918	12.4912	AntonioGaoMootsScience2019	Bronze/Iron/RomanAge	PRJEB32566	https://www.ebi.ac.uk/ena/browser/view/PRJEB32566
R131			Italy.Imperial.SG										Italy.Imperial.SG	Italy	0.59	1850	41.918	12.4912	AntonioGaoMootsScience2019	Bronze/Iron/RomanAge	PRJEB32566	https://www.ebi.ac.uk/ena/browser/view/PRJEB32566
R75			Italy.Imperial.SG										Italy.Imperial.SG	Italy	0.56	1850	41.9207	12.4895	AntonioGaoMootsScience2019	Bronze/Iron/RomanAge	PRJEB32566	https://www.ebi.ac.uk/ena/browser/view/PRJEB32566
R836			Italy.Imperial.SG										Italy.Imperial.SG	Italy	0.54	2086.5	43.312	13.6512	AntonioGaoMootsScience2019	Bronze/Iron/RomanAge	PRJEB32566	https://www.ebi.ac.uk/ena/browser/view/PRJEB32566
sam_R1			Italy.Iron/Republic.SG										Italy.Iron/Republic.SG	Italy	3.94	2834.5	28.97	83.83	AntonioGaoMootsScience2019	Bronze/Iron/RomanAge	PRJEB32566	https://www.ebi.ac.uk/ena/browser/view/PRJEB32566
R437			Italy.Iron/Republic.SG										Italy.Iron/Republic.SG	Italy	1.41	2250	41.7952	12.779	AntonioGaoMootsScience2019	Bronze/Iron/RomanAge	PRJEB32566	https://www.ebi.ac.uk/ena/browser/view/PRJEB32566
R474			Italy.Iron/Republic.SG										Italy.Iron/Republic.SG	Italy	1.27	2600	42.0889	11.7656	AntonioGaoMootsScience2019	Bronze/Iron/RomanAge	PRJEB32566	https://www.ebi.ac.uk/ena/browser/view/PRJEB32566
R475			Italy.Iron/Republic.SG										Italy.Iron/Republic.SG	Italy	1.25	2600	42.0889	11.7656	AntonioGaoMootsScience2019	Bronze/Iron/RomanAge	PRJEB32566	https://www.ebi.ac.uk/ena/browser/view/PRJEB32566
R435			Italy.Iron/Republic.SG										Italy.Iron/Republic.SG	Italy	1	2350	41.7952	12.779	AntonioGaoMootsScience2019	Bronze/Iron/RomanAge	PRJEB32566	https://www.ebi.ac.uk/ena/browser/view/PRJEB32566
R850			Italy.Iron/Republic.SG										Italy.Iron/Republic.SG	Italy	0.64	2600	41.6027	12.5086	AntonioGaoMootsScience2019	Bronze/Iron/RomanAge	PRJEB32566	https://www.ebi.ac.uk/ena/browser/view/PRJEB32566
DA101			Kyrgyzstan_TianShanHun.SG										Kyrgyzstan_TianShanHun.SG	Kyrgyzstan	3.419	1716	42.1594	77.4064	DamgaardNature2018	other	PRJEB20658	https://www.ebi.ac.uk/ena/browser/view/PRJEB20658
DA81			Kyrgyzstan_TianShanHun.SG										Kyrgyzstan_TianShanHun.SG	Kyrgyzstan	2.095	1692	41.615	74.9858	DamgaardNature2018	other	PRJEB20658	https://www.ebi.ac.uk/ena/browser/view/PRJEB20658
DA85			Kyrgyzstan_TianShanHun.SG										Kyrgyzstan_TianShanHun.SG	Kyrgyzstan	1.851	1696	41.615	74.9858	DamgaardNature2018	other	PRJEB20658	https://www.ebi.ac.uk/ena/browser/view/PRJEB20658
DA69			Kyrgyzstan_TianShanHun.SG										Kyrgyzstan_TianShanHun.SG	Kyrgyzstan	0.892	1516	41.5014	75.7947	DamgaardNature2018	other	PRJEB20658	https://www.ebi.ac.uk/ena/browser/view/PRJEB20658
DA70			Kyrgyzstan_TianShanHun.SG										Kyrgyzstan_TianShanHun.SG	Kyrgyzstan	0.817	1821	41.5014	75.7947	DamgaardNature2018	other	PRJEB20658	https://www.ebi.ac.uk/ena/browser/view/PRJEB20658
R10488			Portugal.IronRoman.SG										Portugal_Conimbriga_Roman.SG	Portugal	0.712194	1525	40.0994	-8.49056	AntonioElife2024	Bronze/Iron/RomanAge	PRJEB53565	https://www.ebi.ac.uk/ena/browser/view/PRJEB53565
R10506			Portugal.IronRoman.SG										Portugal_Miroico_LateRoman.SG	Portugal	1.28415	1525	38.7261	-9.3653	AntonioElife2024	Bronze/Iron/RomanAge	PRJEB53565	https://www.ebi.ac.uk/ena/browser/view/PRJEB53565
R10491			Portugal.IronRoman.SG										Portugal_MonteDaNora_LateRoman.SG	Portugal	1.43315	1119	38.8803	-7.1637	AntonioElife2024	Bronze/Iron/RomanAge	PRJEB53565	https://www.ebi.ac.uk/ena/browser/view/PRJEB53565
FN2			RomanBavaria.SG										Germany_LRoman.SG	Germany	0.8468	1650	48.1407	11.4097	VeeramahPNAS2018	Bronze/Iron/RomanAge	PRJEB23467	https://www.ebi.ac.uk/ena/browser/view/PRJEB23467
lau001			Scandinavian_Peninsula_EIA.SG										Gotland_PreViking	Sweden	8.51	1350	57.3	18.6	RodriguezVarelaCell2023	Bronze/Iron/RomanAge	PRJEB57364	https://www.ebi.ac.uk/ena/browser/view/PRJEB57364
RISE174			Scandinavian_Peninsula_EIA.SG										Malmo_IA.SG	Sweden	2.776	1431	55.545	13.098	AllentoftNature2015	Bronze/Iron/RomanAge	PRJEB9021	https://www.ebi.ac.uk/ena/browser/view/PRJEB9021
hvr009			Scandinavian_Peninsula_EIA.SG										Nor_North_Pre-Viking	Norway	16.385	1812	66	12.7	RodriguezVarelaCell2023	Bronze/Iron/RomanAge	PRJEB57364	https://www.ebi.ac.uk/ena/browser/view/PRJEB57364
rtp003			Scandinavian_Peninsula_EIA.SG										north_Sweden_Pre-Viking	Sweden	6.658	1475	62.5	16.3	RodriguezVarelaCell2023	Bronze/Iron/RomanAge	PRJEB57364	https://www.ebi.ac.uk/ena/browser/view/PRJEB57364
VK523			Scandinavian_Peninsula_EIA.SG										Norway.IronAge.SG	Norway	1.005	1450	63.83	9.7	MargaryanNature2020	Bronze/Iron/RomanAge	PRJEB37976	https://www.ebi.ac.uk/ena/browser/view/PRJEB37976
snb019			Scandinavian_Peninsula_EIA.SG										south_Sweden_Pre-Viking	Sweden	4.756	1475	56.55	16.63	RodriguezVarelaCell2023	Bronze/Iron/RomanAge	PRJEB57364	https://www.ebi.ac.uk/ena/browser/view/PRJEB57364
snb012			Scandinavian_Peninsula_EIA.SG										south_Sweden_Pre-Viking	Sweden	3.321	1475	56.55	16.63	RodriguezVarelaCell2023	Bronze/Iron/RomanAge	PRJEB57364	https://www.ebi.ac.uk/ena/browser/view/PRJEB57364
R9674			Serbia_Roman_Elite.SG										Serbia_Viminacium_Roman_elite_1.SG	Serbia	0.911734	1836	44.7167	21.1667	AntonioElife2024	Bronze/Iron/RomanAge	PRJEB53565	https://www.ebi.ac.uk/ena/browser/view/PRJEB53565
R9673			Serbia_Roman_Elite.SG										Serbia_Viminacium_Roman_elite_1.SG	Serbia	0.908965	1800	44.7167	21.1667	AntonioElife2024	Bronze/Iron/RomanAge	PRJEB53565	https://www.ebi.ac.uk/ena/browser/view/PRJEB53565
R3931			Serbia_Roman_Elite.SG										Serbia_Viminacium_Roman_elite_1.SG	Serbia	0.874817	1769	44.7167	21.1667	AntonioElife2024	Bronze/Iron/RomanAge	PRJEB53565	https://www.ebi.ac.uk/ena/browser/view/PRJEB53565
R6750			Serbia_Roman_Elite.SG										Serbia_Viminacium_Roman_elite_2.SG	Serbia	0.842918	1795	44.7167	21.1667	AntonioElife2024	EM+	PRJEB53565	https://www.ebi.ac.uk/ena/browser/view/PRJEB53565
R6756			Serbia_Roman_Elite.SG										Serbia_Viminacium_Roman_elite_3.SG	Serbia	0.594792	1769	44.7167	21.1667	AntonioElife2024	EM+	PRJEB53565	https://www.ebi.ac.uk/ena/browser/view/PRJEB53565
R9669			Serbia_Roman_Elite.SG										Serbia_Viminacium_Roman_elite_3.SG	Serbia	0.510884	1732	44.7167	21.1667	AntonioElife2024	EM+	PRJEB53565	https://www.ebi.ac.uk/ena/browser/view/PRJEB53565
R6681			Serbia_Roman.SG										Serbia_Beska_Severi_ValentianValen_possible.SG	Serbia	0.846913	1609	45.1299	20.0698	AntonioElife2024	EM+	PRJEB53565	https://www.ebi.ac.uk/ena/browser/view/PRJEB53565
R6688			Serbia_Roman.SG										Serbia_Beska_Severi_ValentianValen_possible.SG	Serbia	0.584105	1625	45.1299	20.0698	AntonioElife2024	EM+	PRJEB53565	https://www.ebi.ac.uk/ena/browser/view/PRJEB53565
R6764			Serbia_Roman.SG										Serbia_Naissus_LateAntiquity.SG	Serbia	0.799799	1616	43.3267	21.8962	AntonioElife2024	EM+	PRJEB53565	https://www.ebi.ac.uk/ena/browser/view/PRJEB53565
R3918			Serbia_Roman.SG										Serbia_Sirmium_LateRoman.SG	Serbia	0.510084	904	44.9668	19.6099	AntonioElife2024	EM+	PRJEB53565	https://www.ebi.ac.uk/ena/browser/view/PRJEB53565
R6701			Serbia_Roman.SG										Serbia_SvilosKrussevlje_Roman.SG	Serbia	0.826743	1661	45.9125	19.1743	AntonioElife2024	EM+	PRJEB53565	https://www.ebi.ac.uk/ena/browser/view/PRJEB53565
R6759			Serbia_Roman.SG										Serbia_Viminacium_Roman.SG	Serbia	0.770879	1789	44.7167	21.1667	AntonioElife2024	EM+	PRJEB53565	https://www.ebi.ac.uk/ena/browser/view/PRJEB53565
R2202			Slovakia.LaTene.SG										Slovakia_Mikusovce_LaTene_Roman.SG	Slovakia	0.631658	1925	49.066	18.206	AntonioElife2024	Bronze/Iron/RomanAge	PRJEB53565	https://www.ebi.ac.uk/ena/browser/view/PRJEB53565
DA45			XiongNu_IA.SG										Mongolia_XiongNu.SG	Mongolia	8.669	2062	42.5258	105.18	DamgaardNature2018	other	PRJEB20658	https://www.ebi.ac.uk/ena/browser/view/PRJEB20658
DA39			XiongNu_IA.SG										Mongolia_XiongNu.SG	Mongolia	1.998	1990	48.0178	101.353	DamgaardNature2018	other	PRJEB20658	https://www.ebi.ac.uk/ena/browser/view/PRJEB20658
DA43			XiongNu_IA.SG										Mongolia_XiongNu.SG	Mongolia	1.608	2100	42.5258	105.18	DamgaardNature2018	other	PRJEB20658	https://www.ebi.ac.uk/ena/browser/view/PRJEB20658
CGG100415		Aalborg_M											Aalborg_M	Denmark	1.58	1425	57.05	9.92	BarrieNature2024	EM+	PRJEB65098	https://www.ebi.ac.uk/ena/browser/view/PRJEB65098
CGG100445		Aalborg_M											Aalborg_M	Denmark	1.41	1550	57.05	9.92	BarrieNature2024	EM+	PRJEB65098	https://www.ebi.ac.uk/ena/browser/view/PRJEB65098
CGG100451		Aalborg_M											Aalborg_M	Denmark	1.12	1750	57.05	9.92	BarrieNature2024	EM+	PRJEB65098	https://www.ebi.ac.uk/ena/browser/view/PRJEB65098
CGG100472		Aalborg_M											Aalborg_M	Denmark	1	1671	57.05	9.92	BarrieNature2024	EM+	PRJEB65098	https://www.ebi.ac.uk/ena/browser/view/PRJEB65098
CGG100454		Aalborg_M											Aalborg_M	Denmark	0.9	1671	57.05	9.92	BarrieNature2024	EM+	PRJEB65098	https://www.ebi.ac.uk/ena/browser/view/PRJEB65098
CGG100539		Aalborg_M											Aalborg_M	Denmark	0.9	1337.5	57.05	9.92	BarrieNature2024	EM+	PRJEB65098	https://www.ebi.ac.uk/ena/browser/view/PRJEB65098
CGG100317		Aalborg_M											Aalborg_M	Denmark	0.84	1671	57.05	9.92	BarrieNature2024	EM+	PRJEB65098	https://www.ebi.ac.uk/ena/browser/view/PRJEB65098
CGG100336		Aalborg_M											Aalborg_M	Denmark	0.54	1671	57.05	9.92	BarrieNature2024	EM+	PRJEB65098	https://www.ebi.ac.uk/ena/browser/view/PRJEB65098
CGG100453		Aalborg_M											Aalborg_M	Denmark	0.52	1671	57.05	9.92	BarrieNature2024	EM+	PRJEB65098	https://www.ebi.ac.uk/ena/browser/view/PRJEB65098
Alh10		Baiuvarii_EMED.SG											Germany_EMedieval.SG	Germany	0.8573	1489	48.58	12.2	VeeramahPNAS2018	EM+	PRJEB23467	https://www.ebi.ac.uk/ena/browser/view/PRJEB23467
Alh1		Baiuvarii_EMED.SG											Germany_EMedieval.SG	Germany	0.8547	1500	48.58	12.2	VeeramahPNAS2018	EM+	PRJEB23467	https://www.ebi.ac.uk/ena/browser/view/PRJEB23467
R3547		Croatia_EM.SG											Croatia_NovoSeloBunje_Roman.SG	Croatia	0.695459	1381	45.41	13.6619	AntonioElife2024	EM+	PRJEB53565	https://www.ebi.ac.uk/ena/browser/view/PRJEB53565
R3664		Croatia_EM.SG											Croatia_Sipar_Roman.SG	Croatia	0.635701	1218	45.4673	13.5066	AntonioElife2024	EM+	PRJEB53565	https://www.ebi.ac.uk/ena/browser/view/PRJEB53565
R3662		Croatia_EM.SG											Croatia_Sipar_Roman.SG	Croatia	0.54168	1360	45.4673	13.5066	AntonioElife2024	EM+	PRJEB53565	https://www.ebi.ac.uk/ena/browser/view/PRJEB53565
R3544		Croatia_EM.SG											Croatia_Tilurium_Roman.SG	Croatia	0.76489	1374	43.6076	16.7143	AntonioElife2024	EM+	PRJEB53565	https://www.ebi.ac.uk/ena/browser/view/PRJEB53565
R3543		Croatia_EM.SG											Croatia_Tilurium_Roman.SG	Croatia	0.748483	1438	43.6076	16.7143	AntonioElife2024	EM+	PRJEB53565	https://www.ebi.ac.uk/ena/browser/view/PRJEB53565
R3685		Croatia_EM.SG											Croatia_Velic_Roman.SG	Croatia	0.673171	1450	43.6164	16.8017	AntonioElife2024	EM+	PRJEB53565	https://www.ebi.ac.uk/ena/browser/view/PRJEB53565
R3660		Croatia.IronRoman_oNorthEurope.SG											Croatia_Scitarjevo_Roman_oNorthEurope.SG	Croatia	0.527668	1456	45.7678	16.1236	AntonioElife2024	EM+	PRJEB53565	https://www.ebi.ac.uk/ena/browser/view/PRJEB53565
I4137		Czech_EarlySlav_dup.I4137.SG											Czech_EarlySlav_dup.I4137.SG	Czech Republic	0.98	1235	50.19	14.158	AllentoftNature2015	EM+	PRJEB9021	https://www.ebi.ac.uk/ena/browser/view/PRJEB9021
VK70		Denmark_EVA.SG							Denmark_EVA.SG	Denmark_EVA.SG	Denmark_EVA.SG		Denmark.EarlyViking.SG	Denmark	6.684	1100	55.87	12.08	MargaryanNature2020	Vikings	PRJEB37976	https://www.ebi.ac.uk/ena/browser/view/PRJEB37976
VK69		Denmark_EVA.SG							Denmark_EVA.SG	Denmark_EVA.SG	Denmark_EVA.SG		Denmark.EarlyViking.SG	Denmark	0.779	1100	55.87	12.08	MargaryanNature2020	Vikings	PRJEB37976	https://www.ebi.ac.uk/ena/browser/view/PRJEB37976
VK297		Denmark_EVA.SG							Denmark_EVA.SG	Denmark_EVA.SG	Denmark_EVA.SG		Denmark.EarlyViking.SG	Denmark	0.667	1200	55.15	11.87	MargaryanNature2020	Vikings	PRJEB37976	https://www.ebi.ac.uk/ena/browser/view/PRJEB37976
ATP_PSN_31		England_LM											England_LM	England	10.8364	690	NA	NA	HuiScienceAdvances2024	EM+	PRJEB59976	https://www.ebi.ac.uk/ena/browser/view/PRJEB59976
ATP_PSN_57		England_LM											England_LM	England	1.8945	690	NA	NA	HuiScienceAdvances2024	EM+	PRJEB59976	https://www.ebi.ac.uk/ena/browser/view/PRJEB59976
ATP_PSN_335		England_LM											England_LM	England	1.7354	706	NA	NA	HuiScienceAdvances2024	EM+	PRJEB59976	https://www.ebi.ac.uk/ena/browser/view/PRJEB59976
ATP_PSN_911		England_LM											England_LM	England	1.6132	690	NA	NA	HuiScienceAdvances2024	EM+	PRJEB59976	https://www.ebi.ac.uk/ena/browser/view/PRJEB59976
ATP_PSN_50		England_LM											England_LM	England	1.279	690	NA	NA	HuiScienceAdvances2024	EM+	PRJEB59976	https://www.ebi.ac.uk/ena/browser/view/PRJEB59976
ATP_PSN_357		England_LM											England_LM	England	1.2074	690	NA	NA	HuiScienceAdvances2024	EM+	PRJEB59976	https://www.ebi.ac.uk/ena/browser/view/PRJEB59976
ATP_PSN_1155		England_LM											England_LM	England	1.1194	690	NA	NA	HuiScienceAdvances2024	EM+	PRJEB59976	https://www.ebi.ac.uk/ena/browser/view/PRJEB59976
ATP_PSN_196		England_LM											England_LM	England	1.1067	690	NA	NA	HuiScienceAdvances2024	EM+	PRJEB59976	https://www.ebi.ac.uk/ena/browser/view/PRJEB59976
ATP_PSN_751		England_LM											England_LM	England	1.0809	690	NA	NA	HuiScienceAdvances2024	EM+	PRJEB59976	https://www.ebi.ac.uk/ena/browser/view/PRJEB59976
ATP_PSN_68		England_LM											England_LM	England	0.9334	690	NA	NA	HuiScienceAdvances2024	EM+	PRJEB59976	https://www.ebi.ac.uk/ena/browser/view/PRJEB59976
ATP_PSN_62		England_LM											England_LM	England	0.8151	689	NA	NA	HuiScienceAdvances2024	EM+	PRJEB59976	https://www.ebi.ac.uk/ena/browser/view/PRJEB59976
ATP_PSN_495		England_LM											England_LM	England	0.7349	690	NA	NA	HuiScienceAdvances2024	EM+	PRJEB59976	https://www.ebi.ac.uk/ena/browser/view/PRJEB59976
ATP_PSN_85		England_LM											England_LM	England	0.6983	700	NA	NA	HuiScienceAdvances2024	EM+	PRJEB59976	https://www.ebi.ac.uk/ena/browser/view/PRJEB59976
ATP_PSN_34		England_LM											England_LM	England	0.6755	690	NA	NA	HuiScienceAdvances2024	EM+	PRJEB59976	https://www.ebi.ac.uk/ena/browser/view/PRJEB59976
ATP_PSN_47		England_LM											England_LM	England	0.6691	623	NA	NA	HuiScienceAdvances2024	EM+	PRJEB59976	https://www.ebi.ac.uk/ena/browser/view/PRJEB59976
ATP_PSN_127		England_LM											England_LM	England	0.667	690	NA	NA	HuiScienceAdvances2024	EM+	PRJEB59976	https://www.ebi.ac.uk/ena/browser/view/PRJEB59976
ATP_PSN_259		England_LM											England_LM	England	0.6549	690	NA	NA	HuiScienceAdvances2024	EM+	PRJEB59976	https://www.ebi.ac.uk/ena/browser/view/PRJEB59976
ATP_PSN_91		England_LM											England_LM	England	0.6095	690	NA	NA	HuiScienceAdvances2024	EM+	PRJEB59976	https://www.ebi.ac.uk/ena/browser/view/PRJEB59976
ATP_PSN_78		England_LM											England_LM	England	0.6017	690	NA	NA	HuiScienceAdvances2024	EM+	PRJEB59976	https://www.ebi.ac.uk/ena/browser/view/PRJEB59976
ATP_PSN_90		England_LM											England_LM	England	0.5981	648	NA	NA	HuiScienceAdvances2024	EM+	PRJEB59976	https://www.ebi.ac.uk/ena/browser/view/PRJEB59976
ATP_PSN_177		England_LM											England_LM	England	0.5706	690	NA	NA	HuiScienceAdvances2024	EM+	PRJEB59976	https://www.ebi.ac.uk/ena/browser/view/PRJEB59976
ATP_PSN_404		England_LM											England_LM	England	0.5666	690	NA	NA	HuiScienceAdvances2024	EM+	PRJEB59976	https://www.ebi.ac.uk/ena/browser/view/PRJEB59976
ATP_PSN_514		England_LM											England_LM	England	0.5612	690	NA	NA	HuiScienceAdvances2024	EM+	PRJEB59976	https://www.ebi.ac.uk/ena/browser/view/PRJEB59976
ATP_PSN_950		England_LM											England_LM	England	0.5475	690	NA	NA	HuiScienceAdvances2024	EM+	PRJEB59976	https://www.ebi.ac.uk/ena/browser/view/PRJEB59976
ATP_PSN_75		England_LM											England_LM	England	0.5444	690	NA	NA	HuiScienceAdvances2024	EM+	PRJEB59976	https://www.ebi.ac.uk/ena/browser/view/PRJEB59976
ATP_PSN_943		England_LM											England_LM	England	0.5366	690	NA	NA	HuiScienceAdvances2024	EM+	PRJEB59976	https://www.ebi.ac.uk/ena/browser/view/PRJEB59976
ATP_PSN_937		England_LM											England_LM	England	0.536	690	NA	NA	HuiScienceAdvances2024	EM+	PRJEB59976	https://www.ebi.ac.uk/ena/browser/view/PRJEB59976
ATP_PSN_306		England_LM											England_LM	England	0.5344	690	NA	NA	HuiScienceAdvances2024	EM+	PRJEB59976	https://www.ebi.ac.uk/ena/browser/view/PRJEB59976
ATP_PSN_700		England_LM											England_LM	England	0.5274	690	NA	NA	HuiScienceAdvances2024	EM+	PRJEB59976	https://www.ebi.ac.uk/ena/browser/view/PRJEB59976
ATP_PSN_923		England_LM											England_LM	England	0.52	690	NA	NA	HuiScienceAdvances2024	EM+	PRJEB59976	https://www.ebi.ac.uk/ena/browser/view/PRJEB59976
ATP_PSN_946		England_LM											England_LM	England	0.5196	690	NA	NA	HuiScienceAdvances2024	EM+	PRJEB59976	https://www.ebi.ac.uk/ena/browser/view/PRJEB59976
ATP_PSN_1217		England_LM											England_LM	England	0.5147	690	NA	NA	HuiScienceAdvances2024	EM+	PRJEB59976	https://www.ebi.ac.uk/ena/browser/view/PRJEB59976
ATP_PSN_912		England_LM											England_LM	England	0.5146	690	NA	NA	HuiScienceAdvances2024	EM+	PRJEB59976	https://www.ebi.ac.uk/ena/browser/view/PRJEB59976
ATP_PSN_905		England_LM											England_LM	England	0.5131	690	NA	NA	HuiScienceAdvances2024	EM+	PRJEB59976	https://www.ebi.ac.uk/ena/browser/view/PRJEB59976
ATP_PSN_931		England_LM											England_LM	England	0.5126	690	NA	NA	HuiScienceAdvances2024	EM+	PRJEB59976	https://www.ebi.ac.uk/ena/browser/view/PRJEB59976
ATP_PSN_969		England_LM											England_LM	England	0.5058	690	NA	NA	HuiScienceAdvances2024	EM+	PRJEB59976	https://www.ebi.ac.uk/ena/browser/view/PRJEB59976
ATP_PSN_151		England_LM											England_LM	England	0.505	690	NA	NA	HuiScienceAdvances2024	EM+	PRJEB59976	https://www.ebi.ac.uk/ena/browser/view/PRJEB59976
ATP_PSN_730		England_LM											England_LM	England	0.5043	690	NA	NA	HuiScienceAdvances2024	EM+	PRJEB59976	https://www.ebi.ac.uk/ena/browser/view/PRJEB59976
ATP_PSN_952		England_LM											England_LM	England	0.5004	690	NA	NA	HuiScienceAdvances2024	EM+	PRJEB59976	https://www.ebi.ac.uk/ena/browser/view/PRJEB59976
ATP_PSN_416		England_PLM											England_PLM	England	0.668	410	NA	NA	HuiScienceAdvances2024	EM+	PRJEB59976	https://www.ebi.ac.uk/ena/browser/view/PRJEB59976
ELY005		England_Saxon_highCNE.SG											England_Saxon.SG	England	2.058	1200	52.4001	0.260712	GretzingerNature2022	EM+	PRJEB54899	https://www.ebi.ac.uk/ena/browser/view/PRJEB54899
OAI005		England_Saxon_highCNE.SG											England_Saxon.SG	England	1.9608	1200	52.2601	0.061219	GretzingerNature2022	EM+	PRJEB54899	https://www.ebi.ac.uk/ena/browser/view/PRJEB54899
HAD005		England_Saxon_highCNE.SG											England_Saxon.SG	England	1.9404	1200	52.1968	0.170347	GretzingerNature2022	EM+	PRJEB54899	https://www.ebi.ac.uk/ena/browser/view/PRJEB54899
HAD002		England_Saxon_highCNE.SG											England_Saxon.SG	England	1.8629	1200	52.1968	0.170347	GretzingerNature2022	EM+	PRJEB54899	https://www.ebi.ac.uk/ena/browser/view/PRJEB54899
HAD010		England_Saxon_highCNE.SG											England_Saxon.SG	England	1.0465	1200	52.1968	0.170347	GretzingerNature2022	EM+	PRJEB54899	https://www.ebi.ac.uk/ena/browser/view/PRJEB54899
HAD015		England_Saxon_highCNE.SG											England_Saxon.SG	England	1.0316	1200	52.1968	0.170347	GretzingerNature2022	EM+	PRJEB54899	https://www.ebi.ac.uk/ena/browser/view/PRJEB54899
HAD008		England_Saxon_highCNE.SG											England_Saxon.SG	England	0.865	1200	52.1968	0.170347	GretzingerNature2022	EM+	PRJEB54899	https://www.ebi.ac.uk/ena/browser/view/PRJEB54899
HAD004		England_Saxon_highCNE.SG											England_Saxon.SG	England	0.813	1200	52.1968	0.170347	GretzingerNature2022	EM+	PRJEB54899	https://www.ebi.ac.uk/ena/browser/view/PRJEB54899
OAI003		England_Saxon_highCNE.SG											England_Saxon.SG	England	0.7338	1200	52.2601	0.061219	GretzingerNature2022	EM+	PRJEB54899	https://www.ebi.ac.uk/ena/browser/view/PRJEB54899
OAI001		England_Saxon_highCNE.SG											England_Saxon.SG	England	0.7051	1200	52.2601	0.061219	GretzingerNature2022	EM+	PRJEB54899	https://www.ebi.ac.uk/ena/browser/view/PRJEB54899
ELY003		England_Saxon_highCNE.SG											England_Saxon.SG	England	0.5259	1200	52.4001	0.260712	GretzingerNature2022	EM+	PRJEB54899	https://www.ebi.ac.uk/ena/browser/view/PRJEB54899
I17268		England_Saxon_highCNE.SG											England_Saxon.SG	UK	1.047	1170	53.633	-1.175	MartinianoNatureCommunications2016	EM+	PRJEB11004	https://www.ebi.ac.uk/ena/browser/view/PRJEB11004
I0157		England_Saxon_highCNE.SG											England_Saxon.SG	UK	3.919	1232	52.08	0.18	SchiffelsNatureCommunications2016	EM+	PRJEB4604	https://www.ebi.ac.uk/ena/browser/view/PRJEB4604
I0769		England_Saxon_highCNE.SG											England_Saxon.SG	UK	1.998	1455	52.2614	0.06869	SchiffelsNatureCommunications2016	EM+	PRJEB4604	https://www.ebi.ac.uk/ena/browser/view/PRJEB4604
I0773		England_Saxon_highCNE.SG											England_Saxon.SG	UK	1.575	1490	52.2614	0.06869	SchiffelsNatureCommunications2016	EM+	PRJEB4604	https://www.ebi.ac.uk/ena/browser/view/PRJEB4604
OAI004		England_Saxon_lowCNE.SG											England_Saxon.SG	England	2.4852	1200	52.2601	0.061219	GretzingerNature2022	EM+	PRJEB54899	https://www.ebi.ac.uk/ena/browser/view/PRJEB54899
HAD001		England_Saxon_lowCNE.SG											England_Saxon.SG	England	1.9262	1200	52.1968	0.170347	GretzingerNature2022	EM+	PRJEB54899	https://www.ebi.ac.uk/ena/browser/view/PRJEB54899
OAI007		England_Saxon_lowCNE.SG											England_Saxon.SG	England	1.7714	1200	52.2601	0.061219	GretzingerNature2022	EM+	PRJEB54899	https://www.ebi.ac.uk/ena/browser/view/PRJEB54899
HAD013		England_Saxon_lowCNE.SG											England_Saxon.SG	England	0.9988	1200	52.1968	0.170347	GretzingerNature2022	EM+	PRJEB54899	https://www.ebi.ac.uk/ena/browser/view/PRJEB54899
I0777		England_Saxon_lowCNE.SG											England_Saxon.SG	UK	4.815	1478	52.2614	0.06869	SchiffelsNatureCommunications2016	EM+	PRJEB4604	https://www.ebi.ac.uk/ena/browser/view/PRJEB4604
ELY002		England_Saxon_midCNE.SG											England_Saxon.SG	England	1.6432	1200	52.4001	0.260712	GretzingerNature2022	EM+	PRJEB54899	https://www.ebi.ac.uk/ena/browser/view/PRJEB54899
EAS001		England_Saxon_midCNE.SG											England_Saxon.SG	England	1.5375	1200	51.2453	1.30337	GretzingerNature2022	EM+	PRJEB54899	https://www.ebi.ac.uk/ena/browser/view/PRJEB54899
SED005		England_Saxon_midCNE.SG											England_Saxon.SG	England	0.9278	1200	52.8997	0.544309	GretzingerNature2022	EM+	PRJEB54899	https://www.ebi.ac.uk/ena/browser/view/PRJEB54899
SED008		England_Saxon_midCNE.SG											England_Saxon.SG	England	0.6213	1200	52.8997	0.544309	GretzingerNature2022	EM+	PRJEB54899	https://www.ebi.ac.uk/ena/browser/view/PRJEB54899
POH002		England_Saxon_midCNE.SG											England_Saxon.SG	England	0.5608	1200	51.2398	0.66428	GretzingerNature2022	EM+	PRJEB54899	https://www.ebi.ac.uk/ena/browser/view/PRJEB54899
I0774		England_Saxon_midCNE.SG											England_Saxon.SG	UK	5.418	1483	52.2614	0.06869	SchiffelsNatureCommunications2016	EM+	PRJEB4604	https://www.ebi.ac.uk/ena/browser/view/PRJEB4604
I0159		England_Saxon_midCNE.SG											England_Saxon.SG	UK	2.893	1247	52.08	0.18	SchiffelsNatureCommunications2016	EM+	PRJEB4604	https://www.ebi.ac.uk/ena/browser/view/PRJEB4604
I0161		England_Saxon_midCNE.SG											England_Saxon.SG	UK	0.712	1165	52.08	0.18	SchiffelsNatureCommunications2016	EM+	PRJEB4604	https://www.ebi.ac.uk/ena/browser/view/PRJEB4604
6DT3		England.Roman.Gladiator.Scandinavia.SG											England_Roman.SG	UK	1.67	1750	53.9583	-1.08028	MartinianoNatureCommunications2016	EM+	PRJEB11004	https://www.ebi.ac.uk/ena/browser/view/PRJEB11004
IIa		Estonia.Middle Ages											Estonia.Middle Ages	Estonia	0.734	685	58.5033	22.7425	SaagCurrBiol2019	EM+	PRJEB21037	https://www.ebi.ac.uk/ena/browser/view/PRJEB21037
R1874		France_LesMarmousets_ProtoMerovingien_possible.SG											France_LesMarmousets_ProtoMerovingien_possible.SG	France	0.796777	1622	49.6115	2.29742	AntonioElife2024	EM+	PRJEB53565	https://www.ebi.ac.uk/ena/browser/view/PRJEB53565
STR310		Germany_EMedieval.SG											Germany_EMedieval.SG	Germany	0.511	1430	48.89	12.57	VeeramahPNAS2018	EM+	PRJEB23467	https://www.ebi.ac.uk/ena/browser/view/PRJEB23467
CGG101822		Holbaek_M											Holbaek_M	Denmark	1.39	1325	55.72	11.71	BarrieNature2024	EM+	PRJEB65098	https://www.ebi.ac.uk/ena/browser/view/PRJEB65098
CGG101835		Holbaek_M											Holbaek_M	Denmark	1.11	1375	55.72	11.71	BarrieNature2024	EM+	PRJEB65098	https://www.ebi.ac.uk/ena/browser/view/PRJEB65098
CGG101838		Holbaek_M											Holbaek_M	Denmark	1.1	1325	55.72	11.71	BarrieNature2024	EM+	PRJEB65098	https://www.ebi.ac.uk/ena/browser/view/PRJEB65098
CGG101680		Holbaek_M											Holbaek_M	Denmark	0.86	1325	55.72	11.71	BarrieNature2024	EM+	PRJEB65098	https://www.ebi.ac.uk/ena/browser/view/PRJEB65098
CGG101842		Holbaek_M											Holbaek_M	Denmark	0.77	1325	55.72	11.71	BarrieNature2024	EM+	PRJEB65098	https://www.ebi.ac.uk/ena/browser/view/PRJEB65098
CGG101811		Holbaek_M											Holbaek_M	Denmark	0.63	1375	55.72	11.71	BarrieNature2024	EM+	PRJEB65098	https://www.ebi.ac.uk/ena/browser/view/PRJEB65098
CGG101829		Holbaek_M											Holbaek_M	Denmark	0.58	1325	55.72	11.71	BarrieNature2024	EM+	PRJEB65098	https://www.ebi.ac.uk/ena/browser/view/PRJEB65098
CGG101864		Holbaek_M											Holbaek_M	Denmark	0.58	1325	55.72	11.71	BarrieNature2024	EM+	PRJEB65098	https://www.ebi.ac.uk/ena/browser/view/PRJEB65098
HACS-4		Hungary_EM(I).SG											Hungary_EM	Hungary	11.07	1475	NA	NA	VyasCurrentBiology2023	EM+	PRJNA812074	https://www.ebi.ac.uk/ena/browser/view/PRJNA812074
BAL-268		Hungary_EM(I).SG											Hungary_EM	Hungary	9.68	1475	NA	NA	VyasCurrentBiology2023	EM+	PRJNA812074	https://www.ebi.ac.uk/ena/browser/view/PRJNA812074
HACS-10		Hungary_EM(I).SG											Hungary_EM	Hungary	8.89	1475	NA	NA	VyasCurrentBiology2023	EM+	PRJNA812074	https://www.ebi.ac.uk/ena/browser/view/PRJNA812074
HACS-13		Hungary_EM(I).SG											Hungary_EM	Hungary	8.88	1475	NA	NA	VyasCurrentBiology2023	EM+	PRJNA812074	https://www.ebi.ac.uk/ena/browser/view/PRJNA812074
HACS-18		Hungary_EM(I).SG											Hungary_EM	Hungary	7.46	1475	NA	NA	VyasCurrentBiology2023	EM+	PRJNA812074	https://www.ebi.ac.uk/ena/browser/view/PRJNA812074
HACS-1		Hungary_EM(II).SG											Hungary_EM	Hungary	10.57	1475	NA	NA	VyasCurrentBiology2023	EM+	PRJNA812074	https://www.ebi.ac.uk/ena/browser/view/PRJNA812074
HACS-5		Hungary_EM(II).SG											Hungary_EM	Hungary	7.93	1475	NA	NA	VyasCurrentBiology2023	EM+	PRJNA812074	https://www.ebi.ac.uk/ena/browser/view/PRJNA812074
HACS-22		Hungary_EM(II).SG											Hungary_EM	Hungary	7.15	1475	NA	NA	VyasCurrentBiology2023	EM+	PRJNA812074	https://www.ebi.ac.uk/ena/browser/view/PRJNA812074
HACS-21		Hungary_EM(II).SG											Hungary_EM	Hungary	6.8	1475	NA	NA	VyasCurrentBiology2023	EM+	PRJNA812074	https://www.ebi.ac.uk/ena/browser/view/PRJNA812074
HACS-17		Hungary_EM(II).SG											Hungary_EM	Hungary	5.15	1475	NA	NA	VyasCurrentBiology2023	EM+	PRJNA812074	https://www.ebi.ac.uk/ena/browser/view/PRJNA812074
BARD-T1		Italy_EM											Italy_EM	Italy	6.54	1200	NA	NA	VyasCurrentBiology2023	EM+	PRJNA812074	https://www.ebi.ac.uk/ena/browser/view/PRJNA812074
R1223		Italy_PalazzoDellaCancelleria_Medieval_oEurope.SG											Italy_PalazzoDellaCancelleria_Medieval_oEurope.SG	Italy	0.520782	465	41.8965	12.4719	AntonioElife2024	EM+	PRJEB53565	https://www.ebi.ac.uk/ena/browser/view/PRJEB53565
R1291		Italy_PalazzoDellaCancelleria_Roman_Medieval_possible.SG											Italy_PalazzoDellaCancelleria_Roman_Medieval_possible.SG	Italy	0.601898	1000	41.8965	12.4719	AntonioElife2024	EM+	PRJEB53565	https://www.ebi.ac.uk/ena/browser/view/PRJEB53565
R31		Italy.LateAntiquity.SG											Italy.LateAntiquity.SG	Italy	1.96	1574.5	41.906	12.4742	AntonioGaoMootsScience2019	EM+	PRJEB32566	https://www.ebi.ac.uk/ena/browser/view/PRJEB32566
R136		Italy.LateAntiquity.SG											Italy.LateAntiquity.SG	Italy	1.82	1550	41.8892	12.5007	AntonioGaoMootsScience2019	EM+	PRJEB32566	https://www.ebi.ac.uk/ena/browser/view/PRJEB32566
R133		Italy.LateAntiquity.SG											Italy.LateAntiquity.SG	Italy	1.62	1550	41.8892	12.5007	AntonioGaoMootsScience2019	EM+	PRJEB32566	https://www.ebi.ac.uk/ena/browser/view/PRJEB32566
R33		Italy.LateAntiquity.SG											Italy.LateAntiquity.SG	Italy	1.52	1450	41.906	12.4742	AntonioGaoMootsScience2019	EM+	PRJEB32566	https://www.ebi.ac.uk/ena/browser/view/PRJEB32566
R107		Italy.LateAntiquity.SG											Italy.LateAntiquity.SG	Italy	1.47	1450	41.8948	12.4763	AntonioGaoMootsScience2019	EM+	PRJEB32566	https://www.ebi.ac.uk/ena/browser/view/PRJEB32566
R30		Italy.LateAntiquity.SG											Italy.LateAntiquity.SG	Italy	1.39	1450	41.906	12.4742	AntonioGaoMootsScience2019	EM+	PRJEB32566	https://www.ebi.ac.uk/ena/browser/view/PRJEB32566
R122		Italy.LateAntiquity.SG											Italy.LateAntiquity.SG	Italy	1.38	1450	41.7552	12.2949	AntonioGaoMootsScience2019	EM+	PRJEB32566	https://www.ebi.ac.uk/ena/browser/view/PRJEB32566
R130		Italy.LateAntiquity.SG											Italy.LateAntiquity.SG	Italy	1.37	1550	41.8892	12.5007	AntonioGaoMootsScience2019	EM+	PRJEB32566	https://www.ebi.ac.uk/ena/browser/view/PRJEB32566
R137		Italy.LateAntiquity.SG											Italy.LateAntiquity.SG	Italy	1.32	1550	41.8892	12.5007	AntonioGaoMootsScience2019	EM+	PRJEB32566	https://www.ebi.ac.uk/ena/browser/view/PRJEB32566
R36		Italy.LateAntiquity.SG											Italy.LateAntiquity.SG	Italy	1.25	1450	41.8863	12.4898	AntonioGaoMootsScience2019	EM+	PRJEB32566	https://www.ebi.ac.uk/ena/browser/view/PRJEB32566
R134		Italy.LateAntiquity.SG											Italy.LateAntiquity.SG	Italy	1.17	1550	41.8892	12.5007	AntonioGaoMootsScience2019	EM+	PRJEB32566	https://www.ebi.ac.uk/ena/browser/view/PRJEB32566
R105		Italy.LateAntiquity.SG											Italy.LateAntiquity.SG	Italy	1.13	1450	41.8948	12.4763	AntonioGaoMootsScience2019	EM+	PRJEB32566	https://www.ebi.ac.uk/ena/browser/view/PRJEB32566
R106		Italy.LateAntiquity.SG											Italy.LateAntiquity.SG	Italy	1.06	1450	41.8948	12.4763	AntonioGaoMootsScience2019	EM+	PRJEB32566	https://www.ebi.ac.uk/ena/browser/view/PRJEB32566
R108		Italy.LateAntiquity.SG											Italy.LateAntiquity.SG	Italy	1.06	1450	41.8948	12.4763	AntonioGaoMootsScience2019	EM+	PRJEB32566	https://www.ebi.ac.uk/ena/browser/view/PRJEB32566
R34		Italy.LateAntiquity.SG											Italy.LateAntiquity.SG	Italy	1.06	1450	41.906	12.4742	AntonioGaoMootsScience2019	EM+	PRJEB32566	https://www.ebi.ac.uk/ena/browser/view/PRJEB32566
R117		Italy.LateAntiquity.SG											Italy.LateAntiquity.SG	Italy	0.95	1450	41.7552	12.2949	AntonioGaoMootsScience2019	EM+	PRJEB32566	https://www.ebi.ac.uk/ena/browser/view/PRJEB32566
R104		Italy.LateAntiquity.SG											Italy.LateAntiquity.SG	Italy	0.85	1450	41.8948	12.4763	AntonioGaoMootsScience2019	EM+	PRJEB32566	https://www.ebi.ac.uk/ena/browser/view/PRJEB32566
R110		Italy.LateAntiquity.SG											Italy.LateAntiquity.SG	Italy	0.68	1450	41.8948	12.4763	AntonioGaoMootsScience2019	EM+	PRJEB32566	https://www.ebi.ac.uk/ena/browser/view/PRJEB32566
R32		Italy.LateAntiquity.SG											Italy.LateAntiquity.SG	Italy	0.65	1450	41.906	12.4742	AntonioGaoMootsScience2019	EM+	PRJEB32566	https://www.ebi.ac.uk/ena/browser/view/PRJEB32566
R35		Italy.LateAntiquity.SG											Italy.LateAntiquity.SG	Italy	0.64	1450	41.8863	12.4898	AntonioGaoMootsScience2019	EM+	PRJEB32566	https://www.ebi.ac.uk/ena/browser/view/PRJEB32566
R118		Italy.LateAntiquity.SG											Italy.LateAntiquity.SG	Italy	0.63	1450	41.7552	12.2949	AntonioGaoMootsScience2019	EM+	PRJEB32566	https://www.ebi.ac.uk/ena/browser/view/PRJEB32566
R121		Italy.LateAntiquity.SG											Italy.LateAntiquity.SG	Italy	0.61	1450	41.7552	12.2949	AntonioGaoMootsScience2019	EM+	PRJEB32566	https://www.ebi.ac.uk/ena/browser/view/PRJEB32566
R120		Italy.LateAntiquity.SG											Italy.LateAntiquity.SG	Italy	0.51	1450	41.7552	12.2949	AntonioGaoMootsScience2019	EM+	PRJEB32566	https://www.ebi.ac.uk/ena/browser/view/PRJEB32566
VK537		Italy.Medieval.SG											Italy.Medieval.SG	Italy	1.385	800	41.34	15.26	MargaryanNature2020	EM+	PRJEB37976	https://www.ebi.ac.uk/ena/browser/view/PRJEB37976
VK535		Italy.Medieval.SG											Italy.Medieval.SG	Italy	1.238	700	41.42	15.58	MargaryanNature2020	EM+	PRJEB37976	https://www.ebi.ac.uk/ena/browser/view/PRJEB37976
VK538		Italy.Medieval.SG											Italy.Medieval.SG	Italy	1.203	800	41.34	15.26	MargaryanNature2020	EM+	PRJEB37976	https://www.ebi.ac.uk/ena/browser/view/PRJEB37976
VK534		Italy.Medieval.SG											Italy.Medieval.SG	Italy	1.158	766	41.42	15.58	MargaryanNature2020	EM+	PRJEB37976	https://www.ebi.ac.uk/ena/browser/view/PRJEB37976
VK536		Italy.Medieval.SG											Italy.Medieval.SG	Italy	1.039	800	41.34	15.26	MargaryanNature2020	EM+	PRJEB37976	https://www.ebi.ac.uk/ena/browser/view/PRJEB37976
R969		Italy.Medieval/EarlyModern.SG											Italy.Medieval/EarlyModern.SG	Italy	2.38	300	41.9559	12.7543	AntonioGaoMootsScience2019	EM+	PRJEB32566	https://www.ebi.ac.uk/ena/browser/view/PRJEB32566
R65		Italy.Medieval/EarlyModern.SG											Italy.Medieval/EarlyModern.SG	Italy	2.04	840	41.6877	13.0865	AntonioGaoMootsScience2019	EM+	PRJEB32566	https://www.ebi.ac.uk/ena/browser/view/PRJEB32566
R63		Italy.Medieval/EarlyModern.SG											Italy.Medieval/EarlyModern.SG	Italy	1.97	960	41.6877	13.0865	AntonioGaoMootsScience2019	EM+	PRJEB32566	https://www.ebi.ac.uk/ena/browser/view/PRJEB32566
R64		Italy.Medieval/EarlyModern.SG											Italy.Medieval/EarlyModern.SG	Italy	1.93	840	41.6877	13.0865	AntonioGaoMootsScience2019	EM+	PRJEB32566	https://www.ebi.ac.uk/ena/browser/view/PRJEB32566
R60		Italy.Medieval/EarlyModern.SG											Italy.Medieval/EarlyModern.SG	Italy	1.91	1045	41.6877	13.0865	AntonioGaoMootsScience2019	EM+	PRJEB32566	https://www.ebi.ac.uk/ena/browser/view/PRJEB32566
R62		Italy.Medieval/EarlyModern.SG											Italy.Medieval/EarlyModern.SG	Italy	1.69	735	41.6877	13.0865	AntonioGaoMootsScience2019	EM+	PRJEB32566	https://www.ebi.ac.uk/ena/browser/view/PRJEB32566
R1219		Italy.Medieval/EarlyModern.SG											Italy.Medieval/EarlyModern.SG	Italy	1.61	510	41.8965	12.4719	AntonioGaoMootsScience2019	EM+	PRJEB32566	https://www.ebi.ac.uk/ena/browser/view/PRJEB32566
R58		Italy.Medieval/EarlyModern.SG											Italy.Medieval/EarlyModern.SG	Italy	1.49	850	41.6877	13.0865	AntonioGaoMootsScience2019	EM+	PRJEB32566	https://www.ebi.ac.uk/ena/browser/view/PRJEB32566
R61		Italy.Medieval/EarlyModern.SG											Italy.Medieval/EarlyModern.SG	Italy	1.45	595	41.6877	13.0865	AntonioGaoMootsScience2019	EM+	PRJEB32566	https://www.ebi.ac.uk/ena/browser/view/PRJEB32566
R59		Italy.Medieval/EarlyModern.SG											Italy.Medieval/EarlyModern.SG	Italy	1.44	1045	41.6877	13.0865	AntonioGaoMootsScience2019	EM+	PRJEB32566	https://www.ebi.ac.uk/ena/browser/view/PRJEB32566
R55		Italy.Medieval/EarlyModern.SG											Italy.Medieval/EarlyModern.SG	Italy	1.43	595	41.6877	13.0865	AntonioGaoMootsScience2019	EM+	PRJEB32566	https://www.ebi.ac.uk/ena/browser/view/PRJEB32566
R1221		Italy.Medieval/EarlyModern.SG											Italy.Medieval/EarlyModern.SG	Italy	1.32	465	41.8965	12.4719	AntonioGaoMootsScience2019	EM+	PRJEB32566	https://www.ebi.ac.uk/ena/browser/view/PRJEB32566
R57		Italy.Medieval/EarlyModern.SG											Italy.Medieval/EarlyModern.SG	Italy	1.23	840	41.6877	13.0865	AntonioGaoMootsScience2019	EM+	PRJEB32566	https://www.ebi.ac.uk/ena/browser/view/PRJEB32566
R53		Italy.Medieval/EarlyModern.SG											Italy.Medieval/EarlyModern.SG	Italy	1.22	595	41.6877	13.0865	AntonioGaoMootsScience2019	EM+	PRJEB32566	https://www.ebi.ac.uk/ena/browser/view/PRJEB32566
R973		Italy.Medieval/EarlyModern.SG											Italy.Medieval/EarlyModern.SG	Italy	1.15	300	41.9559	12.7543	AntonioGaoMootsScience2019	EM+	PRJEB32566	https://www.ebi.ac.uk/ena/browser/view/PRJEB32566
R1287		Italy.Medieval/EarlyModern.SG											Italy.Medieval/EarlyModern.SG	Italy	1.14	521	41.8965	12.4719	AntonioGaoMootsScience2019	EM+	PRJEB32566	https://www.ebi.ac.uk/ena/browser/view/PRJEB32566
R1288		Italy.Medieval/EarlyModern.SG											Italy.Medieval/EarlyModern.SG	Italy	1.14	521	41.8965	12.4719	AntonioGaoMootsScience2019	EM+	PRJEB32566	https://www.ebi.ac.uk/ena/browser/view/PRJEB32566
R1224		Italy.Medieval/EarlyModern.SG											Italy.Medieval/EarlyModern.SG	Italy	1.1	465	41.8965	12.4719	AntonioGaoMootsScience2019	EM+	PRJEB32566	https://www.ebi.ac.uk/ena/browser/view/PRJEB32566
R1290		Italy.Medieval/EarlyModern.SG											Italy.Medieval/EarlyModern.SG	Italy	1.08	602.5	41.8965	12.4719	AntonioGaoMootsScience2019	EM+	PRJEB32566	https://www.ebi.ac.uk/ena/browser/view/PRJEB32566
R1286		Italy.Medieval/EarlyModern.SG											Italy.Medieval/EarlyModern.SG	Italy	1.05	521	41.8965	12.4719	AntonioGaoMootsScience2019	EM+	PRJEB32566	https://www.ebi.ac.uk/ena/browser/view/PRJEB32566
R1283		Italy.Medieval/EarlyModern.SG											Italy.Medieval/EarlyModern.SG	Italy	1.04	1091	41.8965	12.4719	AntonioGaoMootsScience2019	EM+	PRJEB32566	https://www.ebi.ac.uk/ena/browser/view/PRJEB32566
R1220		Italy.Medieval/EarlyModern.SG											Italy.Medieval/EarlyModern.SG	Italy	1.02	465	41.8965	12.4719	AntonioGaoMootsScience2019	EM+	PRJEB32566	https://www.ebi.ac.uk/ena/browser/view/PRJEB32566
R1285		Italy.Medieval/EarlyModern.SG											Italy.Medieval/EarlyModern.SG	Italy	0.99	945.5	41.8965	12.4719	AntonioGaoMootsScience2019	EM+	PRJEB32566	https://www.ebi.ac.uk/ena/browser/view/PRJEB32566
R56		Italy.Medieval/EarlyModern.SG											Italy.Medieval/EarlyModern.SG	Italy	0.92	595	41.6877	13.0865	AntonioGaoMootsScience2019	EM+	PRJEB32566	https://www.ebi.ac.uk/ena/browser/view/PRJEB32566
R54		Italy.Medieval/EarlyModern.SG											Italy.Medieval/EarlyModern.SG	Italy	0.81	595	41.6877	13.0865	AntonioGaoMootsScience2019	EM+	PRJEB32566	https://www.ebi.ac.uk/ena/browser/view/PRJEB32566
R1289		Italy.Medieval/EarlyModern.SG											Italy.Medieval/EarlyModern.SG	Italy	0.76	521	41.8965	12.4719	AntonioGaoMootsScience2019	EM+	PRJEB32566	https://www.ebi.ac.uk/ena/browser/view/PRJEB32566
R52		Italy.Medieval/EarlyModern.SG											Italy.Medieval/EarlyModern.SG	Italy	0.67	595	41.6877	13.0865	AntonioGaoMootsScience2019	EM+	PRJEB32566	https://www.ebi.ac.uk/ena/browser/view/PRJEB32566
R970		Italy.Medieval/EarlyModern.SG											Italy.Medieval/EarlyModern.SG	Italy	0.61	300	41.9559	12.7543	AntonioGaoMootsScience2019	EM+	PRJEB32566	https://www.ebi.ac.uk/ena/browser/view/PRJEB32566
SZ15		Longobard_EMED(I).SG											Hungary_Langobard.SG	Hungary	13.12	1442	46.2833	17.85	AmorimNatCommun2018	EM+	SRP132581	https://www.ncbi.nlm.nih.gov/sra/?term=SRP132581
SZ4		Longobard_EMED(I).SG											Hungary_Langobard.SG	Hungary	12.86	1442	46.2833	17.85	AmorimNatCommun2018	EM+	SRP132581	https://www.ncbi.nlm.nih.gov/sra/?term=SRP132581
SZ11		Longobard_EMED(I).SG											Hungary_Langobard.SG	Hungary	11.18	1442	46.2833	17.85	AmorimNatCommun2018	EM+	SRP132581	https://www.ncbi.nlm.nih.gov/sra/?term=SRP132581
SZ2		Longobard_EMED(I).SG											Hungary_Langobard.SG	Hungary	7.66	1442	46.2833	17.85	AmorimNatCommun2018	EM+	SRP132581	https://www.ncbi.nlm.nih.gov/sra/?term=SRP132581
SZ43		Longobard_EMED(II).SG											Hungary_Langobard_o1.SG	Hungary	14.48	1393	46.2833	17.85	AmorimNatCommun2018	EM+	SRP132581	https://www.ncbi.nlm.nih.gov/sra/?term=SRP132581
SZ36		Longobard_EMED(II).SG											Hungary_Langobard_o1.SG	Hungary	6.81	1442	46.2833	17.85	AmorimNatCommun2018	EM+	SRP132581	https://www.ncbi.nlm.nih.gov/sra/?term=SRP132581
SZ45		Longobard_EMED(II).SG											Hungary_Langobard_o2.SG	Hungary	13.06	1442	46.2833	17.85	AmorimNatCommun2018	EM+	SRP132581	https://www.ncbi.nlm.nih.gov/sra/?term=SRP132581
SZ3		Longobard_EMED(II).SG											Hungary_Langobard.SG	Hungary	13.11	1442	46.2833	17.85	AmorimNatCommun2018	EM+	SRP132581	https://www.ncbi.nlm.nih.gov/sra/?term=SRP132581
SZ5		Longobard_EMED(II).SG											Hungary_Langobard.SG	Hungary	7.43	1442	46.2833	17.85	AmorimNatCommun2018	EM+	SRP132581	https://www.ncbi.nlm.nih.gov/sra/?term=SRP132581
R3482		Montenegro_EM.SG											Montenegro_Doclea_Roman.SG	Montenegro	0.965277	864	42.4669	19.2662	AntonioElife2024	EM+	PRJEB53565	https://www.ebi.ac.uk/ena/browser/view/PRJEB53565
R9919		Montenegro_EM.SG											Montenegro_Doclea_Roman.SG	Montenegro	0.889629	960	42.4669	19.2662	AntonioElife2024	EM+	PRJEB53565	https://www.ebi.ac.uk/ena/browser/view/PRJEB53565
R3478		Montenegro_EM.SG											Montenegro_Doclea_Roman.SG	Montenegro	0.799384	1133	42.4669	19.2662	AntonioElife2024	EM+	PRJEB53565	https://www.ebi.ac.uk/ena/browser/view/PRJEB53565
R9918		Montenegro_EM.SG											Montenegro_Doclea_Roman.SG	Montenegro	0.666066	892	42.4669	19.2662	AntonioElife2024	EM+	PRJEB53565	https://www.ebi.ac.uk/ena/browser/view/PRJEB53565
R9920		Montenegro_EM.SG											Montenegro_Doclea_Roman.SG	Montenegro	0.618215	850	42.4669	19.2662	AntonioElife2024	EM+	PRJEB53565	https://www.ebi.ac.uk/ena/browser/view/PRJEB53565
MDM002		Netherlands_Friesland_Saxon.SG											Netherlands_Friesland_Saxon_Medieval_oEastMed.SG	Netherlands	1.3984	1458	53.1813	5.4525	GretzingerNature2022	EM+	PRJEB54899	https://www.ebi.ac.uk/ena/browser/view/PRJEB54899
MDM006		Netherlands_Friesland_Saxon.SG											Netherlands_Friesland_Saxon_Medieval_oEastMed.SG	Netherlands	0.529	1483	53.1813	5.4525	GretzingerNature2022	EM+	PRJEB54899	https://www.ebi.ac.uk/ena/browser/view/PRJEB54899
MDM005		Netherlands_Friesland_Saxon.SG											Netherlands_Friesland_Saxon_Medieval.SG	Netherlands	2.5827	1417	53.1813	5.4525	GretzingerNature2022	EM+	PRJEB54899	https://www.ebi.ac.uk/ena/browser/view/PRJEB54899
PCA0354		Poland_Middle_Ages(I).SG											Poland_Middle_Ages	Poland	0.748542	850			StolarekGenomeBiology2023	EM+	PRJEB48333	https://www.ebi.ac.uk/ena/browser/view/PRJEB48333
PCA0194		Poland_Middle_Ages(I).SG											Poland_Middle_Ages	Poland	0.71671	850			StolarekGenomeBiology2023	EM+	PRJEB48333	https://www.ebi.ac.uk/ena/browser/view/PRJEB48333
PCA0124		Poland_Middle_Ages(I).SG											Poland_Middle_Ages	Poland	0.693821	1000			StolarekGenomeBiology2023	EM+	PRJEB48333	https://www.ebi.ac.uk/ena/browser/view/PRJEB48333
PCA0340		Poland_Middle_Ages(I).SG											Poland_Middle_Ages	Poland	0.559707	850			StolarekGenomeBiology2023	EM+	PRJEB48333	https://www.ebi.ac.uk/ena/browser/view/PRJEB48333
PCA0167		Poland_Middle_Ages(I).SG											Poland_Middle_Ages	Poland	0.519081	850			StolarekGenomeBiology2023	EM+	PRJEB48333	https://www.ebi.ac.uk/ena/browser/view/PRJEB48333
PCA0344		Poland_Middle_Ages(I).SG											Poland_Middle_Ages	Poland	0.517595	850			StolarekGenomeBiology2023	EM+	PRJEB48333	https://www.ebi.ac.uk/ena/browser/view/PRJEB48333
PCA0148		Poland_Middle_Ages(II).SG											Poland_Middle_Ages_other	Poland	0.947208	1000			StolarekGenomeBiology2023	EM+	PRJEB48333	https://www.ebi.ac.uk/ena/browser/view/PRJEB48333
PCA0157		Poland_Middle_Ages(II).SG											Poland_Middle_Ages_other	Poland	0.590961	850			StolarekGenomeBiology2023	EM+	PRJEB48333	https://www.ebi.ac.uk/ena/browser/view/PRJEB48333
PCA0143		Poland_Middle_Ages(II).SG											Poland_Middle_Ages_other	Poland	0.520324	1000			StolarekGenomeBiology2023	EM+	PRJEB48333	https://www.ebi.ac.uk/ena/browser/view/PRJEB48333
PCA0103		Poland_Wielbark_o.SG											Iron_Age_Wielbark	Poland	1.82709	1650			StolarekGenomeBiology2023	EM+	PRJEB48333	https://www.ebi.ac.uk/ena/browser/view/PRJEB48333
R10634		Poland_Wielbark(I).SG											Poland_Weklice_WielbarkCulture_Roman.SG	Poland	0.8353	1875	54.1176	19.5742	AntonioElife2024	EM+	PRJEB53565	https://www.ebi.ac.uk/ena/browser/view/PRJEB53565
R10636		Poland_Wielbark(I).SG											Poland_Weklice_WielbarkCulture_Roman.SG	Poland	0.741017	1875	54.1176	19.5742	AntonioElife2024	EM+	PRJEB53565	https://www.ebi.ac.uk/ena/browser/view/PRJEB53565
R10618		Poland_Wielbark(I).SG											Poland_Weklice_WielbarkCulture_Roman.SG	Poland	0.694542	1789	54.1176	19.5742	AntonioElife2024	EM+	PRJEB53565	https://www.ebi.ac.uk/ena/browser/view/PRJEB53565
R10631		Poland_Wielbark(I).SG											Poland_Weklice_WielbarkCulture_Roman.SG	Poland	0.524424	1875	54.1176	19.5742	AntonioElife2024	EM+	PRJEB53565	https://www.ebi.ac.uk/ena/browser/view/PRJEB53565
PCA0100		Poland_Wielbark(II).SG											Iron_Age_Wielbark	Poland	2.92627	1650	50.43	23.53	StolarekGenomeBiology2023	EM+	PRJEB48333	https://www.ebi.ac.uk/ena/browser/view/PRJEB48333
PCA0059_relative_of_PCA0031		Poland_Wielbark(II).SG											Iron_Age_Wielbark	Poland	2.6846	1750			StolarekGenomeBiology2023	EM+	PRJEB48333	https://www.ebi.ac.uk/ena/browser/view/PRJEB48333
PCA0060		Poland_Wielbark(II).SG											Iron_Age_Wielbark	Poland	2.60647	1750	50.43	23.53	StolarekGenomeBiology2023	EM+	PRJEB48333	https://www.ebi.ac.uk/ena/browser/view/PRJEB48333
PCA0046		Poland_Wielbark(II).SG											Iron_Age_Wielbark	Poland	1.86439	1750	50.43	23.53	StolarekGenomeBiology2023	EM+	PRJEB48333	https://www.ebi.ac.uk/ena/browser/view/PRJEB48333
PCA0028		Poland_Wielbark(II).SG											Iron_Age_Wielbark	Poland	0.767937	1750	50.43	23.53	StolarekGenomeBiology2023	EM+	PRJEB48333	https://www.ebi.ac.uk/ena/browser/view/PRJEB48333
PCA0102		Poland_Wielbark(II).SG											Iron_Age_Wielbark	Poland	0.615059	1650	50.43	23.53	StolarekGenomeBiology2023	EM+	PRJEB48333	https://www.ebi.ac.uk/ena/browser/view/PRJEB48333
R10633		Poland_Wielbark(III).SG											Poland_Weklice_WielbarkCulture_Roman.SG	Poland	0.851713	1875	54.1176	19.5742	AntonioElife2024	EM+	PRJEB53565	https://www.ebi.ac.uk/ena/browser/view/PRJEB53565
R10625		Poland_Wielbark(III).SG											Poland_Weklice_WielbarkCulture_Roman.SG	Poland	0.74995	1875	54.1176	19.5742	AntonioElife2024	EM+	PRJEB53565	https://www.ebi.ac.uk/ena/browser/view/PRJEB53565
R10626		Poland_Wielbark(III).SG											Poland_Weklice_WielbarkCulture_Roman.SG	Poland	0.614656	1875	54.1176	19.5742	AntonioElife2024	EM+	PRJEB53565	https://www.ebi.ac.uk/ena/browser/view/PRJEB53565
R10494		Portugal_MonteDaNora_EM.SG											Portugal_MonteDaNora_LateRoman.SG	Portugal	1.61667	1178	38.8803	-7.1637	AntonioElife2024	EM+	PRJEB53565	https://www.ebi.ac.uk/ena/browser/view/PRJEB53565
R10496		Portugal_MonteDaNora_EM.SG											Portugal_MonteDaNora_LateRoman.SG	Portugal	1.54918	1116	38.8803	-7.1637	AntonioElife2024	EM+	PRJEB53565	https://www.ebi.ac.uk/ena/browser/view/PRJEB53565
CGG100678		Randers_M											Randers_M	Denmark	1.18	1325	56.47	10.1	BarrieNature2024	EM+	PRJEB65098	https://www.ebi.ac.uk/ena/browser/view/PRJEB65098
CGG100679		Randers_M											Randers_M	Denmark	1.08	1325	56.47	10.1	BarrieNature2024	EM+	PRJEB65098	https://www.ebi.ac.uk/ena/browser/view/PRJEB65098
CGG100748		Randers_M											Randers_M	Denmark	1	1150	56.47	10.1	BarrieNature2024	EM+	PRJEB65098	https://www.ebi.ac.uk/ena/browser/view/PRJEB65098
CGG100687		Randers_M											Randers_M	Denmark	0.7	1150	56.47	10.1	BarrieNature2024	EM+	PRJEB65098	https://www.ebi.ac.uk/ena/browser/view/PRJEB65098
CGG100692		Randers_M											Randers_M	Denmark	0.69	1150	56.47	10.1	BarrieNature2024	EM+	PRJEB65098	https://www.ebi.ac.uk/ena/browser/view/PRJEB65098
CGG100686		Randers_M											Randers_M	Denmark	0.63	1150	56.47	10.1	BarrieNature2024	EM+	PRJEB65098	https://www.ebi.ac.uk/ena/browser/view/PRJEB65098
CGG100920		Randers_M											Randers_M	Denmark	0.59	1325	56.47	10.1	BarrieNature2024	EM+	PRJEB65098	https://www.ebi.ac.uk/ena/browser/view/PRJEB65098
CGG100820		Randers_M											Randers_M	Denmark	0.53	1300	56.47	10.1	BarrieNature2024	EM+	PRJEB65098	https://www.ebi.ac.uk/ena/browser/view/PRJEB65098
R6737		Serbia_Ottoman.SG											Serbia_Sirmium_Ottoman.SG	Serbia	0.835422	388	44.9668	19.6099	AntonioElife2024	EM+	PRJEB53565	https://www.ebi.ac.uk/ena/browser/view/PRJEB53565
R9662		Serbia_Ottoman.SG											Serbia_Sirmium_Ottoman.SG	Serbia	0.524479	404	44.9668	19.6099	AntonioElife2024	EM+	PRJEB53565	https://www.ebi.ac.uk/ena/browser/view/PRJEB53565
R3906		Serbia_Ottoman.SG											Serbia_Sirmium_Ottoman.SG	Serbia	0.506729	391	44.9668	19.6099	AntonioElife2024	EM+	PRJEB53565	https://www.ebi.ac.uk/ena/browser/view/PRJEB53565
R2204		Slovakia_Zohor_Germanic_Roman.SG											Slovakia_Zohor_Germanic_Roman.SG	Slovakia	0.863958	1800	48.3175	16.9829	AntonioElife2024	EM+	PRJEB53565	https://www.ebi.ac.uk/ena/browser/view/PRJEB53565
DA119		Slovakia.MigrationPeriod.SG											Slovakia_Poprad.SG	Slovakia	0.705	1600	49.0778	20.3172	DamgaardNature2018	EM+	PRJEB20658	https://www.ebi.ac.uk/ena/browser/view/PRJEB20658
R2209		Slovakia.MigrationPeriod.SG											Slovakia_TesarkeMlynany_Germanic_MigrationPeriod.SG	Slovakia	0.977273	1550	48.3371	18.3562	AntonioElife2024	EM+	PRJEB53565	https://www.ebi.ac.uk/ena/browser/view/PRJEB53565
R2211		Slovakia.MigrationPeriod.SG											Slovakia_TesarkeMlynany_Germanic_MigrationPeriod.SG	Slovakia	0.929152	1550	48.3371	18.3562	AntonioElife2024	EM+	PRJEB53565	https://www.ebi.ac.uk/ena/browser/view/PRJEB53565
R2206		Slovakia.MigrationPeriod.SG											Slovakia_TesarkeMlynany_Germanic_MigrationPeriod.SG	Slovakia	0.726654	1500	48.3371	18.3562	AntonioElife2024	EM+	PRJEB53565	https://www.ebi.ac.uk/ena/browser/view/PRJEB53565
R2210		Slovakia.MigrationPeriod.SG											Slovakia_TesarkeMlynany_Germanic_MigrationPeriod.SG	Slovakia	0.663955	1550	48.3371	18.3562	AntonioElife2024	EM+	PRJEB53565	https://www.ebi.ac.uk/ena/browser/view/PRJEB53565
R2208		Slovakia.MigrationPeriod.SG											Slovakia_TesarkeMlynany_Germanic_MigrationPeriod.SG	Slovakia	0.615951	1650	48.3371	18.3562	AntonioElife2024	EM+	PRJEB53565	https://www.ebi.ac.uk/ena/browser/view/PRJEB53565
R2207		Slovakia.MigrationPeriod.SG											Slovakia_TesarkeMlynany_Germanic_MigrationPeriod.SG	Slovakia	0.529332	1500	48.3371	18.3562	AntonioElife2024	EM+	PRJEB53565	https://www.ebi.ac.uk/ena/browser/view/PRJEB53565
R10467		Slovenia.IronRoman.SG											Slovenia_Emona_Roman.SG	Slovenia	0.94823	1628	46.0569	14.5058	AntonioElife2024	EM+	PRJEB53565	https://www.ebi.ac.uk/ena/browser/view/PRJEB53565
R10477		Slovenia.IronRoman.SG											Slovenia_Emona_Roman.SG	Slovenia	0.64091	1659	46.0569	14.5058	AntonioElife2024	EM+	PRJEB53565	https://www.ebi.ac.uk/ena/browser/view/PRJEB53565
R10478		Slovenia.IronRoman.SG											Slovenia_Emona_Roman.SG	Slovenia	0.616591	1622	46.0569	14.5058	AntonioElife2024	EM+	PRJEB53565	https://www.ebi.ac.uk/ena/browser/view/PRJEB53565
R10474		Slovenia.Roman.oNorthEurope.SG											Slovenia_Emona_Roman_oEurope.SG	Slovenia	0.541539	1609	46.0569	14.5058	AntonioElife2024	EM+	PRJEB53565	https://www.ebi.ac.uk/ena/browser/view/PRJEB53565
VK541		Ukraine.Medieval.SG											Ukraine.Medieval.SG	Ukraine	2.563	700	50.74	25.32	MargaryanNature2020	EM+	PRJEB37976	https://www.ebi.ac.uk/ena/browser/view/PRJEB37976
R10766													Algeria_NumidoRoman_Berber.SG	Algeria	1.65651	1836	36.1898	5.4108	AntonioElife2024	other	PRJEB53565	https://www.ebi.ac.uk/ena/browser/view/PRJEB53565
R10760													Algeria_NumidoRoman_Berber.SG	Algeria	1.09174	1919	36.1898	5.4108	AntonioElife2024	other	PRJEB53565	https://www.ebi.ac.uk/ena/browser/view/PRJEB53565
Bon002						Anatolia_Boncuklu_N.SG	Turkey_N						Anatolia_Boncuklu_N.SG	Turkey	3.95	10078	37.7519	32.8649	KilincCurrentBiology2016	other	PRJEB14675	https://www.ebi.ac.uk/ena/browser/view/PRJEB14675
MA2198													Anatolia_IA.SG	Turkey	0.570802	2900	39.3458	33.7881	DamgaardScience2018	other	PRJEB20658	https://www.ebi.ac.uk/ena/browser/view/PRJEB20658
MA2200				Anatolia_MLBA.SG									Anatolia_MLBA.SG	Turkey	1.63352	3800	39.3458	33.7881	DamgaardScience2018	Bronze/Iron/RomanAge	PRJEB20658	https://www.ebi.ac.uk/ena/browser/view/PRJEB20658
MA2203				Anatolia_MLBA.SG									Anatolia_MLBA.SG	Turkey	0.681552	3800	39.3458	33.7881	DamgaardScience2018	Bronze/Iron/RomanAge	PRJEB20658	https://www.ebi.ac.uk/ena/browser/view/PRJEB20658
MA2205				Anatolia_MLBA.SG									Anatolia_MLBA.SG	Turkey	0.596644	3800	39.3458	33.7881	DamgaardScience2018	Bronze/Iron/RomanAge	PRJEB20658	https://www.ebi.ac.uk/ena/browser/view/PRJEB20658
MA2195													Anatolia_Ottoman_1.SG	Turkey	0.646697	3800	39.3458	33.7881	DamgaardScience2018	other	PRJEB20658	https://www.ebi.ac.uk/ena/browser/view/PRJEB20658
Tep003						Anatolia_TepecikCiftlik_N.SG							Anatolia_TepecikCiftlik_N.SG	Turkey	0.652	8505	38.1722	34.4939	KilincCurrentBiology2016	other	PRJEB14675	https://www.ebi.ac.uk/ena/browser/view/PRJEB14675
ARM001				Armenia_Caucasus_EBA_KuraAraxes									Armenia_Caucasus_EBA_KuraAraxes	Armenia	0.974521	5450	40.8667	43.7167	WangNatureCommunications2019	other	PRJEB29603	https://www.ebi.ac.uk/ena/browser/view/PRJEB29603
DA35													Armenia_LchashenMetsamor.SG	Armenia	1.583	3227	40.5203	44.9308	DamgaardNature2018	other	PRJEB20658	https://www.ebi.ac.uk/ena/browser/view/PRJEB20658
RISE423				Armenia_MBA.SG									Armenia_MBA.SG	Armenia	0.642	3257	40.14	45.26	AllentoftNature2015	other	PRJEB9021	https://www.ebi.ac.uk/ena/browser/view/PRJEB9021
R10660													Austria_Klosterneuburg_Roman_oLevant.SG	Austria	1.69017	1725	48.3099	16.3238	AntonioElife2024	other	PRJEB53565	https://www.ebi.ac.uk/ena/browser/view/PRJEB53565
R10654													Austria_Klosterneuburg_Roman_oLevant.SG	Austria	1.65087	1603	48.3099	16.3238	AntonioElife2024	other	PRJEB53565	https://www.ebi.ac.uk/ena/browser/view/PRJEB53565
R10667													Austria_Ovilava_Roman_oAfrica.SG	Austria	1.52164	1780	48.1654	14.0366	AntonioElife2024	other	PRJEB53565	https://www.ebi.ac.uk/ena/browser/view/PRJEB53565
R10668													Austria_Ovilava_Roman_oLevant.SG	Austria	1.61072	1735	48.1654	14.0366	AntonioElife2024	other	PRJEB53565	https://www.ebi.ac.uk/ena/browser/view/PRJEB53565
Asp6						EN_LBK.SG	LBK						Austria.EN_(LBK).SG	Austria	12.11	7524.5	48.5859	16.4959	MarchiCell2022	other	PRJEB50857	https://www.ebi.ac.uk/ena/browser/view/PRJEB50857
Klein7						EN_LBK.SG	LBK						Austria.EN_(LBK).SG	Austria	11.3	7122	48.6628	16.5898	MarchiCell2022	other	PRJEB50857	https://www.ebi.ac.uk/ena/browser/view/PRJEB50857
NEO624						Britain_Neolithic_Megalithic	Britain_Megalithic						Britain_Neolithic_Megalithic	UK	2.04947	4897	58.734	-2.937	AllentoftNature2024	other	PRJEB64656	https://www.ebi.ac.uk/ena/browser/view/PRJEB64656
NEO847						Britain_Neolithic_Megalithic	Britain_Megalithic						Britain_Neolithic_Megalithic	UK	1.70431	5461	51.697	-2.304	AllentoftNature2024	other	PRJEB64656	https://www.ebi.ac.uk/ena/browser/view/PRJEB64656
gam872										Sweden_VA.SG	Uppland_VA.SG		central_Sweden_Late_Viking	Sweden	18.435	925	60.24	18.34	RodriguezVarelaCell2023	Vikings	PRJEB57364	https://www.ebi.ac.uk/ena/browser/view/PRJEB57364
kal006										Sweden_VA.SG	Stockholm_VA.SG		central_Sweden_Late_Viking	Sweden	16.515	945	59.6	17.7	RodriguezVarelaCell2023	Vikings	PRJEB57364	https://www.ebi.ac.uk/ena/browser/view/PRJEB57364
enb508										Sweden_VA.SG	Uppsala_VA.SG		central_Sweden_Late_Viking	Sweden	11.283	925	59.37	15.22	RodriguezVarelaCell2023	Vikings	PRJEB57364	https://www.ebi.ac.uk/ena/browser/view/PRJEB57364
nuf001										Sweden_VA.SG	Stockholm_VA.SG		central_Sweden_Late_Viking	Sweden	11.162	988	59.6	17.7	RodriguezVarelaCell2023	Vikings	PRJEB57364	https://www.ebi.ac.uk/ena/browser/view/PRJEB57364
sal002										Sweden_VA.SG	Vasternorrland_VA.SG		central_Sweden_Late_Viking	Sweden	10.094	975	59.9	16.6	RodriguezVarelaCell2023	Vikings	PRJEB57364	https://www.ebi.ac.uk/ena/browser/view/PRJEB57364
gor164										Sweden_VA.SG	Stockholm_VA.SG		central_Sweden_Late_Viking	Sweden	8.759	900	59.7	18.7	RodriguezVarelaCell2023	Vikings	PRJEB57364	https://www.ebi.ac.uk/ena/browser/view/PRJEB57364
grt035										Sweden_VA.SG	Stockholm_VA.SG		central_Sweden_Late_Viking	Sweden	3.407	995	59.6	17.7	RodriguezVarelaCell2023	Vikings	PRJEB57364	https://www.ebi.ac.uk/ena/browser/view/PRJEB57364
grt036										Sweden_VA.SG	Stockholm_VA.SG		central_Sweden_Late_Viking	Sweden	3.161	877	59.6	17.7	RodriguezVarelaCell2023	Vikings	PRJEB57364	https://www.ebi.ac.uk/ena/browser/view/PRJEB57364
nuf005										Sweden_VA.SG	Stockholm_VA.SG		central_Sweden_Late_Viking	Sweden	2.833	985	59.6	17.7	RodriguezVarelaCell2023	Vikings	PRJEB57364	https://www.ebi.ac.uk/ena/browser/view/PRJEB57364
stg018										Sweden_VA.SG	Stockholm_VA.SG		central_Sweden_Late_Viking	Sweden	2.156	988	59.6	17.7	RodriguezVarelaCell2023	Vikings	PRJEB57364	https://www.ebi.ac.uk/ena/browser/view/PRJEB57364
kls001										Sweden_VA.SG	Stockholm_VA.SG		central_Sweden_Late_Viking	Sweden	1.171	945	59.6	17.7	RodriguezVarelaCell2023	Vikings	PRJEB57364	https://www.ebi.ac.uk/ena/browser/view/PRJEB57364
gtm021										Sweden_VA.SG	Stockholm_VA.SG		central_Sweden_Late_Viking	Sweden	0.899	945	59.6	17.7	RodriguezVarelaCell2023	Vikings	PRJEB57364	https://www.ebi.ac.uk/ena/browser/view/PRJEB57364
urm160										Sweden_VA.SG	Stockholm_VA.SG		central_Sweden_Medieval	Sweden	1.252	820	59.6	17.7	RodriguezVarelaCell2023	Vikings	PRJEB57364	https://www.ebi.ac.uk/ena/browser/view/PRJEB57364
stg026										Sweden_VA.SG	Stockholm_VA.SG		central_Sweden_Viking	Sweden	0.628	1053	59.6	17.7	RodriguezVarelaCell2023	Vikings	PRJEB57364	https://www.ebi.ac.uk/ena/browser/view/PRJEB57364
R3545													Croatia_Tilurium_Roman_oCaucasus.SG	Croatia	0.684361	1466	43.6076	16.7143	AntonioElife2024	other	PRJEB53565	https://www.ebi.ac.uk/ena/browser/view/PRJEB53565
DA111													Czech_HallstattBylany.SG	Czech Republic	0.863	2702	50.51	14.05	DamgaardNature2018	Bronze/Iron/RomanAge	PRJEB20658	https://www.ebi.ac.uk/ena/browser/view/PRJEB20658
I4139				Czech_Unetice_EBA_dup.I4139.SG									Czech_Unetice_EBA_dup.I4139.SG	Czech Republic	1.048	4000	50.1667	14.3167	AllentoftNature2015	Bronze/Iron/RomanAge	PRJEB9021	https://www.ebi.ac.uk/ena/browser/view/PRJEB9021
NEO752				Denmark_BronzeAge.SG									Denmark_BronzeAge	Denmark	2.00685	3649	55.621	11.331	AllentoftNature2024	Bronze/Iron/RomanAge	PRJEB64656	https://www.ebi.ac.uk/ena/browser/view/PRJEB64656
NEO589					Denmark_Mesolithic								Denmark_Mesolithic	Denmark	7.1048	7475	55.331	11.145	AllentoftNature2024	other	PRJEB64656	https://www.ebi.ac.uk/ena/browser/view/PRJEB64656
NEO19					Denmark_Mesolithic								Denmark_Mesolithic	Denmark	3.11685	8172	56.27	10.472	AllentoftNature2024	other	PRJEB64656	https://www.ebi.ac.uk/ena/browser/view/PRJEB64656
NEO759					Denmark_Mesolithic								Denmark_Mesolithic	Denmark	2.82136	9040	55.402	12.367	AllentoftNature2024	other	PRJEB64656	https://www.ebi.ac.uk/ena/browser/view/PRJEB64656
NEO570					Denmark_Mesolithic								Denmark_Mesolithic	Denmark	2.80948	6372	56.401	10.718	AllentoftNature2024	other	PRJEB64656	https://www.ebi.ac.uk/ena/browser/view/PRJEB64656
NEO932					Denmark_Mesolithic								Denmark_Mesolithic	Denmark	2.70283	7302	55.249	11.228	AllentoftNature2024	other	PRJEB64656	https://www.ebi.ac.uk/ena/browser/view/PRJEB64656
NEO791					Denmark_Mesolithic								Denmark_Mesolithic	Denmark	2.38836	7033	55.331	11.145	AllentoftNature2024	other	PRJEB64656	https://www.ebi.ac.uk/ena/browser/view/PRJEB64656
NEO853					Denmark_Mesolithic								Denmark_Mesolithic	Denmark	1.92254	6045	55.545	10.622	AllentoftNature2024	other	PRJEB64656	https://www.ebi.ac.uk/ena/browser/view/PRJEB64656
NEO568					Denmark_Mesolithic								Denmark_Mesolithic	Denmark	1.90023	6297	56.812	9.179	AllentoftNature2024	other	PRJEB64656	https://www.ebi.ac.uk/ena/browser/view/PRJEB64656
NEO749					Denmark_Mesolithic								Denmark_Mesolithic	Denmark	1.82611	7072	55.853	12.559	AllentoftNature2024	other	PRJEB64656	https://www.ebi.ac.uk/ena/browser/view/PRJEB64656
NEO683					Denmark_Mesolithic								Denmark_Mesolithic	Denmark	1.78353	7521	55.395	9.826	AllentoftNature2024	other	PRJEB64656	https://www.ebi.ac.uk/ena/browser/view/PRJEB64656
NEO855					Denmark_Mesolithic								Denmark_Mesolithic	Denmark	1.32511	6299	56.401	10.715	AllentoftNature2024	other	PRJEB64656	https://www.ebi.ac.uk/ena/browser/view/PRJEB64656
NEO733					Denmark_Mesolithic								Denmark_Mesolithic	Denmark	1.29017	6819	55.768	11.388	AllentoftNature2024	other	PRJEB64656	https://www.ebi.ac.uk/ena/browser/view/PRJEB64656
NEO91					Denmark_Mesolithic								Denmark_Mesolithic	Denmark	1.12623	9134	55.393	12.307	AllentoftNature2024	other	PRJEB64656	https://www.ebi.ac.uk/ena/browser/view/PRJEB64656
NEO587					Denmark_Mesolithic								Denmark_Mesolithic	Denmark	1.0904	7377	55.583	11.551	AllentoftNature2024	other	PRJEB64656	https://www.ebi.ac.uk/ena/browser/view/PRJEB64656
NEO598					Denmark_Mesolithic								Denmark_Mesolithic	Denmark	0.713551	6068	55.948	11.897	AllentoftNature2024	other	PRJEB64656	https://www.ebi.ac.uk/ena/browser/view/PRJEB64656
NEO122					Denmark_Mesolithic								Denmark_Mesolithic	Denmark	0.555092	8156	54.96	11.85	AllentoftNature2024	other	PRJEB64656	https://www.ebi.ac.uk/ena/browser/view/PRJEB64656
NEO856					Denmark_Mesolithic								Denmark_Mesolithic	Denmark	0.550783	6778	56.365	10.643	AllentoftNature2024	other	PRJEB64656	https://www.ebi.ac.uk/ena/browser/view/PRJEB64656
NEO935						Denmark_Neolithic	Denmark_N						Denmark_Neolithic	Denmark	4.81681	5248	55.564	12.016	AllentoftNature2024	other	PRJEB64656	https://www.ebi.ac.uk/ena/browser/view/PRJEB64656
NEO898						Denmark_Neolithic							Denmark_Neolithic	Denmark	3.63019	5081	55.736	11.425	AllentoftNature2024	other	PRJEB64656	https://www.ebi.ac.uk/ena/browser/view/PRJEB64656
NEO739						Denmark_Neolithic							Denmark_Neolithic	Denmark	1.80306	3971	56.362	10.593	AllentoftNature2024	other	PRJEB64656	https://www.ebi.ac.uk/ena/browser/view/PRJEB64656
NEO943						Denmark_Neolithic	Denmark_N2						Denmark_Neolithic	Denmark	1.67967	4617	55.46	9.694	AllentoftNature2024	other	PRJEB64656	https://www.ebi.ac.uk/ena/browser/view/PRJEB64656
NEO866						Denmark_Neolithic	Denmark_N						Denmark_Neolithic	Denmark	1.45597	5457	54.865	11.841	AllentoftNature2024	other	PRJEB64656	https://www.ebi.ac.uk/ena/browser/view/PRJEB64656
NEO945						Denmark_Neolithic	Denmark_N2						Denmark_Neolithic	Denmark	1.3558	5444	56.485	9.827	AllentoftNature2024	other	PRJEB64656	https://www.ebi.ac.uk/ena/browser/view/PRJEB64656
NEO738						Denmark_Neolithic							Denmark_Neolithic	Denmark	1.1585	4111	56.362	10.593	AllentoftNature2024	other	PRJEB64656	https://www.ebi.ac.uk/ena/browser/view/PRJEB64656
NEO28						Denmark_Neolithic	Denmark_N						Denmark_Neolithic	Denmark	0.883614	5461	55.91	12.307	AllentoftNature2024	other	PRJEB64656	https://www.ebi.ac.uk/ena/browser/view/PRJEB64656
NEO942						Denmark_Neolithic	Denmark_N2						Denmark_Neolithic	Denmark	0.873713	5495	55.575	11.294	AllentoftNature2024	other	PRJEB64656	https://www.ebi.ac.uk/ena/browser/view/PRJEB64656
NEO790						Denmark_Neolithic	Denmark_N						Denmark_Neolithic	Denmark	0.655107	5668	55.711	12.274	AllentoftNature2024	other	PRJEB64656	https://www.ebi.ac.uk/ena/browser/view/PRJEB64656
NEO735						Denmark_Neolithic							Denmark_Neolithic	Denmark	0.643888	3995	55.225	11.303	AllentoftNature2024	other	PRJEB64656	https://www.ebi.ac.uk/ena/browser/view/PRJEB64656
NEO92						Denmark_Neolithic							Denmark_Neolithic	Denmark	0.582443	4218	55.403	12.272	AllentoftNature2024	other	PRJEB64656	https://www.ebi.ac.uk/ena/browser/view/PRJEB64656
NEO891						Denmark_Neolithic	Denmark_N						Denmark_Neolithic	Denmark	0.580612	5714	55.73	12.1	AllentoftNature2024	other	PRJEB64656	https://www.ebi.ac.uk/ena/browser/view/PRJEB64656
NEO870						Denmark_Neolithic							Denmark_Neolithic	Denmark	0.552354	4255	55.895	9.987	AllentoftNature2024	other	PRJEB64656	https://www.ebi.ac.uk/ena/browser/view/PRJEB64656
NEO29						Denmark_Neolithic	Denmark_N						Denmark_Neolithic	Denmark	0.520005	5559	55.134	10.903	AllentoftNature2024	other	PRJEB64656	https://www.ebi.ac.uk/ena/browser/view/PRJEB64656
VK65										Denmark_EVA_o.SG	Denmark_EVA_o.SG		Denmark.EarlyViking.SG	Denmark	0.514	1100	55.87	12.08	MargaryanNature2020	Vikings	PRJEB37976	https://www.ebi.ac.uk/ena/browser/view/PRJEB37976
VK87								DenmarkSweden_VA(III)	DenmarkSweden_VA(III).SG	Denmark_VA.SG	Jutland_VA.SG		Denmark.Viking.SG	Denmark	3.021	1075	55.95	10.2	MargaryanNature2020	Vikings	PRJEB37976	https://www.ebi.ac.uk/ena/browser/view/PRJEB37976
VK279									DenmarkSweden_VA(I).SG	Denmark_VA.SG	Funen_VA.SG		Denmark.Viking.SG	Denmark	2.393	1000	55.5	10.33	MargaryanNature2020	Vikings	PRJEB37976	https://www.ebi.ac.uk/ena/browser/view/PRJEB37976
VK281									DenmarkSweden_VA(I).SG	Denmark_VA.SG	Zealand_VA.SG		Denmark.Viking.SG	Denmark	2.046	1000	55.13	11.95	MargaryanNature2020	Vikings	PRJEB37976	https://www.ebi.ac.uk/ena/browser/view/PRJEB37976
VK141									DenmarkSweden_VA(I).SG	Denmark_VA.SG	Funen_VA.SG		Denmark.Viking.SG	Denmark	1.908	1000	55.5	10.33	MargaryanNature2020	Vikings	PRJEB37976	https://www.ebi.ac.uk/ena/browser/view/PRJEB37976
VK274										Denmark_VA.SG	Langeland_VA.SG		Denmark.Viking.SG	Denmark	1.717	1000	54.85	10.78	MargaryanNature2020	Vikings	PRJEB37976	https://www.ebi.ac.uk/ena/browser/view/PRJEB37976
VK364								DenmarkSweden_VA(II)	DenmarkSweden_VA(II).SG	Denmark_VA.SG	Langeland_VA.SG		Denmark.Viking.SG	Denmark	1.584	1000	54.87	10.72	MargaryanNature2020	Vikings	PRJEB37976	https://www.ebi.ac.uk/ena/browser/view/PRJEB37976
VK446										Denmark_VA.SG	Funen_VA.SG		Denmark.Viking.SG	Denmark	1.531	1000	55.5	10.33	MargaryanNature2020	Vikings	PRJEB37976	https://www.ebi.ac.uk/ena/browser/view/PRJEB37976
VK385								DenmarkSweden_VA(III)		Denmark_VA.SG	Zealand_VA.SG		Denmark.Viking.SG	Denmark	1.529	1075	55.6	11.95	MargaryanNature2020	Vikings	PRJEB37976	https://www.ebi.ac.uk/ena/browser/view/PRJEB37976
VK316								DenmarkSweden_VA(I)	DenmarkSweden_VA(I).SG	Denmark_VA.SG	Funen_VA.SG		Denmark.Viking.SG	Denmark	1.458	1000	55.51	10.45	MargaryanNature2020	Vikings	PRJEB37976	https://www.ebi.ac.uk/ena/browser/view/PRJEB37976
VK290									DenmarkSweden_VA(I).SG	Denmark_VA.SG	Langeland_VA.SG		Denmark.Viking.SG	Denmark	1.422	1000	54.89	10.74	MargaryanNature2020	Vikings	PRJEB37976	https://www.ebi.ac.uk/ena/browser/view/PRJEB37976
VK320								DenmarkSweden_VA(I)	DenmarkSweden_VA(I).SG	Denmark_VA.SG	Langeland_VA.SG		Denmark.Viking.SG	Denmark	1.368	1000	54.87	10.72	MargaryanNature2020	Vikings	PRJEB37976	https://www.ebi.ac.uk/ena/browser/view/PRJEB37976
VK445								DenmarkSweden_VA(I)		Denmark_VA.SG	Zealand_VA.SG		Denmark.Viking.SG	Denmark	1.363	1000	55.62	11.97	MargaryanNature2020	Vikings	PRJEB37976	https://www.ebi.ac.uk/ena/browser/view/PRJEB37976
VK323										Denmark_VA.SG	Jutland_VA.SG		Denmark.Viking.SG	Denmark	1.348	1000	55.33	8.76	MargaryanNature2020	Vikings	PRJEB37976	https://www.ebi.ac.uk/ena/browser/view/PRJEB37976
VK324										Denmark_VA.SG	Jutland_VA.SG		Denmark.Viking.SG	Denmark	1.347	935	55.33	8.76	MargaryanNature2020	Vikings	PRJEB37976	https://www.ebi.ac.uk/ena/browser/view/PRJEB37976
VK372								DenmarkSweden_VA(I)	DenmarkSweden_VA(I).SG	Denmark_VA.SG	Funen_VA.SG		Denmark.Viking.SG	Denmark	1.346	1000	55.5	10.33	MargaryanNature2020	Vikings	PRJEB37976	https://www.ebi.ac.uk/ena/browser/view/PRJEB37976
VK363								DenmarkSweden_VA(III)	DenmarkSweden_VA(III).SG	Denmark_VA.SG	Langeland_VA.SG		Denmark.Viking.SG	Denmark	1.337	1000	54.87	10.72	MargaryanNature2020	Vikings	PRJEB37976	https://www.ebi.ac.uk/ena/browser/view/PRJEB37976
VK370								DenmarkSweden_VA(I)		Denmark_VA.SG	Funen_VA.SG		Denmark.Viking.SG	Denmark	1.307	1000	55.5	10.33	MargaryanNature2020	Vikings	PRJEB37976	https://www.ebi.ac.uk/ena/browser/view/PRJEB37976
VK326								DenmarkSweden_VA(III)	DenmarkSweden_VA(III).SG	Denmark_VA.SG	Jutland_VA.SG		Denmark.Viking.SG	Denmark	1.262	1026	55.33	8.76	MargaryanNature2020	Vikings	PRJEB37976	https://www.ebi.ac.uk/ena/browser/view/PRJEB37976
VK361								DenmarkSweden_VA(II)	DenmarkSweden_VA(II).SG	Denmark_VA.SG	Langeland_VA.SG		Denmark.Viking.SG	Denmark	1.258	1000	54.87	10.72	MargaryanNature2020	Vikings	PRJEB37976	https://www.ebi.ac.uk/ena/browser/view/PRJEB37976
VK322										Denmark_VA.SG	Jutland_VA.SG		Denmark.Viking.SG	Denmark	1.256	934	55.33	8.76	MargaryanNature2020	Vikings	PRJEB37976	https://www.ebi.ac.uk/ena/browser/view/PRJEB37976
VK368										Denmark_VA.SG	Langeland_VA.SG		Denmark.Viking.SG	Denmark	1.255	1000	54.87	10.72	MargaryanNature2020	Vikings	PRJEB37976	https://www.ebi.ac.uk/ena/browser/view/PRJEB37976
VK317								DenmarkSweden_VA(III)	DenmarkSweden_VA(III).SG	Denmark_VA.SG	Langeland_VA.SG		Denmark.Viking.SG	Denmark	1.233	1000	54.85	10.78	MargaryanNature2020	Vikings	PRJEB37976	https://www.ebi.ac.uk/ena/browser/view/PRJEB37976
VK384								DenmarkSweden_VA(II)	DenmarkSweden_VA(II).SG	Denmark_VA.SG	Jutland_VA.SG		Denmark.Viking.SG	Denmark	1.205	1075	55.95	10.2	MargaryanNature2020	Vikings	PRJEB37976	https://www.ebi.ac.uk/ena/browser/view/PRJEB37976
VK329								DenmarkSweden_VA(III)		Denmark_VA.SG	Jutland_VA.SG		Denmark.Viking.SG	Denmark	1.195	1183	55.33	8.76	MargaryanNature2020	Vikings	PRJEB37976	https://www.ebi.ac.uk/ena/browser/view/PRJEB37976
VK84										Denmark_VA.SG	Jutland_VA.SG		Denmark.Viking.SG	Denmark	1.173	1075	55.95	10.2	MargaryanNature2020	Vikings	PRJEB37976	https://www.ebi.ac.uk/ena/browser/view/PRJEB37976
VK327								DenmarkSweden_VA(II)	DenmarkSweden_VA(II).SG	Denmark_VA.SG	Jutland_VA.SG		Denmark.Viking.SG	Denmark	1.164	979	55.33	8.76	MargaryanNature2020	Vikings	PRJEB37976	https://www.ebi.ac.uk/ena/browser/view/PRJEB37976
VK328								DenmarkSweden_VA(II)	DenmarkSweden_VA(II).SG	Denmark_VA.SG	Jutland_VA.SG		Denmark.Viking.SG	Denmark	1.142	1104	55.33	8.76	MargaryanNature2020	Vikings	PRJEB37976	https://www.ebi.ac.uk/ena/browser/view/PRJEB37976
VK369										Denmark_VA.SG	Zealand_VA.SG		Denmark.Viking.SG	Denmark	1.137	1075	55.56	11.25	MargaryanNature2020	Vikings	PRJEB37976	https://www.ebi.ac.uk/ena/browser/view/PRJEB37976
VK294								DenmarkSweden_VA(I)		Denmark_VA.SG	Zealand_VA.SG		Denmark.Viking.SG	Denmark	1.132	1075	55.56	11.25	MargaryanNature2020	Vikings	PRJEB37976	https://www.ebi.ac.uk/ena/browser/view/PRJEB37976
VK291									DenmarkSweden_VA(I).SG	Denmark_VA.SG	Langeland_VA.SG		Denmark.Viking.SG	Denmark	1.113	1100	54.8	10.69	MargaryanNature2020	Vikings	PRJEB37976	https://www.ebi.ac.uk/ena/browser/view/PRJEB37976
VK284										Denmark_VA.SG	Zealand_VA.SG		Denmark.Viking.SG	Denmark	1.105	1000	55.65	12.14	MargaryanNature2020	Vikings	PRJEB37976	https://www.ebi.ac.uk/ena/browser/view/PRJEB37976
VK373								DenmarkSweden_VA(II)	DenmarkSweden_VA(II).SG	Denmark_VA.SG	Funen_VA.SG		Denmark.Viking.SG	Denmark	1.088	1000	55.5	10.33	MargaryanNature2020	Vikings	PRJEB37976	https://www.ebi.ac.uk/ena/browser/view/PRJEB37976
VK330										Denmark_VA.SG	Jutland_VA.SG		Denmark.Viking.SG	Denmark	1.059	896	55.33	8.76	MargaryanNature2020	Vikings	PRJEB37976	https://www.ebi.ac.uk/ena/browser/view/PRJEB37976
VK367										Denmark_VA.SG	Langeland_VA.SG		Denmark.Viking.SG	Denmark	1.053	1000	54.87	10.72	MargaryanNature2020	Vikings	PRJEB37976	https://www.ebi.ac.uk/ena/browser/view/PRJEB37976
VK288									DenmarkSweden_VA(I).SG	Denmark_VA.SG	Langeland_VA.SG		Denmark.Viking.SG	Denmark	0.825	1000	54.87	10.72	MargaryanNature2020	Vikings	PRJEB37976	https://www.ebi.ac.uk/ena/browser/view/PRJEB37976
VK286										Denmark_VA.SG	Langeland_VA.SG		Denmark.Viking.SG	Denmark	0.809	1000	54.87	10.72	MargaryanNature2020	Vikings	PRJEB37976	https://www.ebi.ac.uk/ena/browser/view/PRJEB37976
VK289										Denmark_VA.SG	Langeland_VA.SG		Denmark.Viking.SG	Denmark	0.805	1100	54.8	10.69	MargaryanNature2020	Vikings	PRJEB37976	https://www.ebi.ac.uk/ena/browser/view/PRJEB37976
VK365										Denmark_VA.SG	Langeland_VA.SG		Denmark.Viking.SG	Denmark	0.764	1000	54.87	10.72	MargaryanNature2020	Vikings	PRJEB37976	https://www.ebi.ac.uk/ena/browser/view/PRJEB37976
VK301										Denmark_VA.SG	Funen_VA.SG		Denmark.Viking.SG	Denmark	0.731	1185	55.43	10.61	MargaryanNature2020	Vikings	PRJEB37976	https://www.ebi.ac.uk/ena/browser/view/PRJEB37976
VK366								DenmarkSweden_VA(I)	DenmarkSweden_VA(I).SG	Denmark_VA.SG	Langeland_VA.SG		Denmark.Viking.SG	Denmark	0.674	1000	54.87	10.72	MargaryanNature2020	Vikings	PRJEB37976	https://www.ebi.ac.uk/ena/browser/view/PRJEB37976
VK278										Denmark_VA.SG	Funen_VA.SG		Denmark.Viking.SG	Denmark	0.664	1000	55.5	10.33	MargaryanNature2020	Vikings	PRJEB37976	https://www.ebi.ac.uk/ena/browser/view/PRJEB37976
VK285								DenmarkSweden_VA(II)	DenmarkSweden_VA(II).SG	Denmark_VA.SG	Langeland_VA.SG		Denmark.Viking.SG	Denmark	0.659	1000	54.85	10.78	MargaryanNature2020	Vikings	PRJEB37976	https://www.ebi.ac.uk/ena/browser/view/PRJEB37976
VK371								DenmarkSweden_VA(I)		Denmark_VA.SG	Funen_VA_o.SG		Denmark.Viking.SG	Denmark	0.656	1065	55.5	10.33	MargaryanNature2020	Vikings	PRJEB37976	https://www.ebi.ac.uk/ena/browser/view/PRJEB37976
VK134								DenmarkSweden_VA(I)	DenmarkSweden_VA(I).SG	Denmark_VA.SG	Funen_VA.SG		Denmark.Viking.SG	Denmark	0.64	1000	55.5	10.33	MargaryanNature2020	Vikings	PRJEB37976	https://www.ebi.ac.uk/ena/browser/view/PRJEB37976
VK362									DenmarkSweden_VA(III).SG	Denmark_VA.SG	Langeland_VA.SG		Denmark.Viking.SG	Denmark	0.64	1000	54.87	10.72	MargaryanNature2020	Vikings	PRJEB37976	https://www.ebi.ac.uk/ena/browser/view/PRJEB37976
VK340										Denmark_VA.SG	Jutland_VA_o.SG		Denmark.Viking.SG	Denmark	0.633	1075	55.95	10.2	MargaryanNature2020	Vikings	PRJEB37976	https://www.ebi.ac.uk/ena/browser/view/PRJEB37976
VK325								DenmarkSweden_VA(I)	DenmarkSweden_VA(I).SG	Denmark_VA.SG	Jutland_VA.SG		Denmark.Viking.SG	Denmark	0.593	1145	55.33	8.76	MargaryanNature2020	Vikings	PRJEB37976	https://www.ebi.ac.uk/ena/browser/view/PRJEB37976
VK315								DenmarkSweden_VA(II)	DenmarkSweden_VA(II).SG	Denmark_VA.SG	Zealand_VA.SG		Denmark.Viking.SG	Denmark	0.584	1075	55.56	11.25	MargaryanNature2020	Vikings	PRJEB37976	https://www.ebi.ac.uk/ena/browser/view/PRJEB37976
VK295								DenmarkSweden_VA(I)	DenmarkSweden_VA(I).SG	Denmark_VA.SG	Funen_VA.SG		Denmark.Viking.SG	Denmark	0.57	1000	55.51	10.45	MargaryanNature2020	Vikings	PRJEB37976	https://www.ebi.ac.uk/ena/browser/view/PRJEB37976
VK338								DenmarkSweden_VA(II)	DenmarkSweden_VA(II).SG	Denmark_VA.SG	Langeland_VA.SG		Denmark.Viking.SG	Denmark	0.565	1000	54.87	10.72	MargaryanNature2020	Vikings	PRJEB37976	https://www.ebi.ac.uk/ena/browser/view/PRJEB37976
VK319								DenmarkSweden_VA(III)	DenmarkSweden_VA(III).SG	Denmark_VA.SG	Funen_VA.SG		Denmark.Viking.SG	Denmark	0.562	1150	55.43	10.61	MargaryanNature2020	Vikings	PRJEB37976	https://www.ebi.ac.uk/ena/browser/view/PRJEB37976
VK139										Denmark_VA.SG	Funen_VA_o.SG		Denmark.Viking.SG	Denmark	0.556	1000	55.5	10.33	MargaryanNature2020	Vikings	PRJEB37976	https://www.ebi.ac.uk/ena/browser/view/PRJEB37976
VK300										Denmark_VA.SG	Jutland_VA.SG		Denmark.Viking.SG	Denmark	0.508	1075	55.95	10.2	MargaryanNature2020	Vikings	PRJEB37976	https://www.ebi.ac.uk/ena/browser/view/PRJEB37976
NEO240						DevilsCave_N.SG							DevilsCave_N.SG	Russia	6.84327	7508	44.5	135.4	SikoraNature2019	other	PRJEB29700	https://www.ebi.ac.uk/ena/browser/view/PRJEB29700
NEO236						DevilsCave_N.SG							DevilsCave_N.SG	Russia	2.52212	7678	44.5	135.4	SikoraNature2019	other	PRJEB29700	https://www.ebi.ac.uk/ena/browser/view/PRJEB29700
NEO238						DevilsCave_N.SG							DevilsCave_N.SG	Russia	0.542314	7564	44.5	135.4	SikoraNature2019	other	PRJEB29700	https://www.ebi.ac.uk/ena/browser/view/PRJEB29700
I6767					England_Mesolithic.SG							WHG	England_Mesolithic.SG	United Kingdom	2.07313	10280	51.2817	-2.76575	BraceDiekmannNatureEcologyEvolution2019	other	PRJEB31249	https://www.ebi.ac.uk/ena/browser/view/PRJEB31249
3DT26													England_Roman_MiddleEast.SG	UK	1.13	1750	53.9583	-1.08028	MartinianoNatureCommunications2016	other	PRJEB11004	https://www.ebi.ac.uk/ena/browser/view/PRJEB11004
Ardu2				Estonia_CordedWare.SG									Estonia_CordedWare.SG	Estonia	0.848372	4638	59.1	25.37	SaagCurrentBiology2017	Bronze/Iron/RomanAge	PRJEB31893	https://www.ebi.ac.uk/ena/browser/view/PRJEB31893
Ardu1				Estonia_CordedWare.SG									Estonia_CordedWare.SG	Estonia	0.61196	4638	59.1	25.37	SaagCurrentBiology2017	Bronze/Iron/RomanAge	PRJEB31893	https://www.ebi.ac.uk/ena/browser/view/PRJEB31893
Kunila1				Estonia_CordedWare.SG									Estonia_CordedWare.SG	Estonia	0.506932	4400	58.33	26.15	SaagCurrentBiology2017	Bronze/Iron/RomanAge	PRJEB31893	https://www.ebi.ac.uk/ena/browser/view/PRJEB31893
kar1				Estonia_CordedWare.SG									Estonia_CWC	Estonia	1.84366	4240	58.3668	26.7345	MalmstromProcBiolSci2019	Bronze/Iron/RomanAge	PRJEB32786	https://www.ebi.ac.uk/ena/browser/view/PRJEB32786
NEO306						Estonia_Neolithic_CWC							Estonia_Neolithic_CWC	Estonia	2.37322	4498	59.408	27.026	AllentoftNature2024	other	PRJEB64656	https://www.ebi.ac.uk/ena/browser/view/PRJEB64656
VK551										Salme_EVA.SG	Salme_EVA.SG		Estonia.EarlyViking.SG	Estonia	2.308	1200	58.17	22.25	MargaryanNature2020	Vikings	PRJEB37976	https://www.ebi.ac.uk/ena/browser/view/PRJEB37976
VK496										Salme_EVA.SG	Salme_EVA.SG		Estonia.EarlyViking.SG	Estonia	1.978	1200	58.17	22.25	MargaryanNature2020	Vikings	PRJEB37976	https://www.ebi.ac.uk/ena/browser/view/PRJEB37976
VK487										Salme_EVA.SG	Salme_EVA.SG		Estonia.EarlyViking.SG	Estonia	1.932	1200	58.17	22.25	MargaryanNature2020	Vikings	PRJEB37976	https://www.ebi.ac.uk/ena/browser/view/PRJEB37976
VK493										Salme_EVA.SG	Salme_EVA_o.SG		Estonia.EarlyViking.SG	Estonia	1.828	1200	58.17	22.25	MargaryanNature2020	Vikings	PRJEB37976	https://www.ebi.ac.uk/ena/browser/view/PRJEB37976
VK512										Salme_EVA.SG	Salme_EVA.SG		Estonia.EarlyViking.SG	Estonia	1.804	1200	58.17	22.25	MargaryanNature2020	Vikings	PRJEB37976	https://www.ebi.ac.uk/ena/browser/view/PRJEB37976
VK550										Salme_EVA.SG	Salme_EVA.SG		Estonia.EarlyViking.SG	Estonia	1.783	1200	58.17	22.25	MargaryanNature2020	Vikings	PRJEB37976	https://www.ebi.ac.uk/ena/browser/view/PRJEB37976
VK483										Salme_EVA.SG	Salme_EVA.SG		Estonia.EarlyViking.SG	Estonia	1.78	1191	58.17	22.25	MargaryanNature2020	Vikings	PRJEB37976	https://www.ebi.ac.uk/ena/browser/view/PRJEB37976
VK486										Salme_EVA.SG	Salme_EVA.SG		Estonia.EarlyViking.SG	Estonia	1.778	1200	58.17	22.25	MargaryanNature2020	Vikings	PRJEB37976	https://www.ebi.ac.uk/ena/browser/view/PRJEB37976
VK508										Salme_EVA.SG	Salme_EVA_o.SG		Estonia.EarlyViking.SG	Estonia	1.72	1200	58.17	22.25	MargaryanNature2020	Vikings	PRJEB37976	https://www.ebi.ac.uk/ena/browser/view/PRJEB37976
VK511										Salme_EVA.SG	Salme_EVA.SG		Estonia.EarlyViking.SG	Estonia	1.701	1200	58.17	22.25	MargaryanNature2020	Vikings	PRJEB37976	https://www.ebi.ac.uk/ena/browser/view/PRJEB37976
VK549										Salme_EVA.SG	Salme_EVA.SG		Estonia.EarlyViking.SG	Estonia	1.676	1200	58.17	22.25	MargaryanNature2020	Vikings	PRJEB37976	https://www.ebi.ac.uk/ena/browser/view/PRJEB37976
VK489										Salme_EVA.SG	Salme_EVA.SG		Estonia.EarlyViking.SG	Estonia	1.602	1200	58.17	22.25	MargaryanNature2020	Vikings	PRJEB37976	https://www.ebi.ac.uk/ena/browser/view/PRJEB37976
VK510										Salme_EVA.SG	Salme_EVA.SG		Estonia.EarlyViking.SG	Estonia	1.525	1200	58.17	22.25	MargaryanNature2020	Vikings	PRJEB37976	https://www.ebi.ac.uk/ena/browser/view/PRJEB37976
VK491										Salme_EVA.SG	Salme_EVA_o.SG		Estonia.EarlyViking.SG	Estonia	1.433	1200	58.17	22.25	MargaryanNature2020	Vikings	PRJEB37976	https://www.ebi.ac.uk/ena/browser/view/PRJEB37976
VK481										Salme_EVA.SG	Salme_EVA.SG		Estonia.EarlyViking.SG	Estonia	1.421	1200	58.17	22.25	MargaryanNature2020	Vikings	PRJEB37976	https://www.ebi.ac.uk/ena/browser/view/PRJEB37976
VK552										Salme_EVA.SG	Salme_EVA.SG		Estonia.EarlyViking.SG	Estonia	1.379	1200	58.17	22.25	MargaryanNature2020	Vikings	PRJEB37976	https://www.ebi.ac.uk/ena/browser/view/PRJEB37976
VK509										Salme_EVA.SG	Salme_EVA_o.SG		Estonia.EarlyViking.SG	Estonia	1.328	1200	58.17	22.25	MargaryanNature2020	Vikings	PRJEB37976	https://www.ebi.ac.uk/ena/browser/view/PRJEB37976
VK553										Salme_EVA.SG	Salme_EVA.SG		Estonia.EarlyViking.SG	Estonia	1.264	1200	58.17	22.25	MargaryanNature2020	Vikings	PRJEB37976	https://www.ebi.ac.uk/ena/browser/view/PRJEB37976
VK506										Salme_EVA.SG	Salme_EVA.SG		Estonia.EarlyViking.SG	Estonia	1.233	1237	58.17	22.25	MargaryanNature2020	Vikings	PRJEB37976	https://www.ebi.ac.uk/ena/browser/view/PRJEB37976
VK498										Salme_EVA.SG	Salme_EVA.SG		Estonia.EarlyViking.SG	Estonia	1.219	1200	58.17	22.25	MargaryanNature2020	Vikings	PRJEB37976	https://www.ebi.ac.uk/ena/browser/view/PRJEB37976
VK484										Salme_EVA.SG	Salme_EVA.SG		Estonia.EarlyViking.SG	Estonia	1.212	1200	58.17	22.25	MargaryanNature2020	Vikings	PRJEB37976	https://www.ebi.ac.uk/ena/browser/view/PRJEB37976
VK495										Salme_EVA.SG	Salme_EVA_o.SG		Estonia.EarlyViking.SG	Estonia	1.143	1200	58.17	22.25	MargaryanNature2020	Vikings	PRJEB37976	https://www.ebi.ac.uk/ena/browser/view/PRJEB37976
VK505										Salme_EVA.SG	Salme_EVA.SG		Estonia.EarlyViking.SG	Estonia	1.136	1200	58.17	22.25	MargaryanNature2020	Vikings	PRJEB37976	https://www.ebi.ac.uk/ena/browser/view/PRJEB37976
VK555										Salme_EVA.SG	Salme_EVA.SG		Estonia.EarlyViking.SG	Estonia	1.099	1200	58.17	22.25	MargaryanNature2020	Vikings	PRJEB37976	https://www.ebi.ac.uk/ena/browser/view/PRJEB37976
VK482										Salme_EVA.SG	Salme_EVA.SG		Estonia.EarlyViking.SG	Estonia	1.085	1200	58.17	22.25	MargaryanNature2020	Vikings	PRJEB37976	https://www.ebi.ac.uk/ena/browser/view/PRJEB37976
VK492										Salme_EVA.SG	Salme_EVA.SG		Estonia.EarlyViking.SG	Estonia	1.015	1200	58.17	22.25	MargaryanNature2020	Vikings	PRJEB37976	https://www.ebi.ac.uk/ena/browser/view/PRJEB37976
VK554										Salme_EVA.SG	Salme_EVA.SG		Estonia.EarlyViking.SG	Estonia	0.933	1120	58.17	22.25	MargaryanNature2020	Vikings	PRJEB37976	https://www.ebi.ac.uk/ena/browser/view/PRJEB37976
VK488										Salme_EVA.SG	Salme_EVA.SG		Estonia.EarlyViking.SG	Estonia	0.901	1200	58.17	22.25	MargaryanNature2020	Vikings	PRJEB37976	https://www.ebi.ac.uk/ena/browser/view/PRJEB37976
VK480										Salme_EVA.SG	Salme_EVA_o.SG		Estonia.EarlyViking.SG	Estonia	0.866	1200	58.17	22.25	MargaryanNature2020	Vikings	PRJEB37976	https://www.ebi.ac.uk/ena/browser/view/PRJEB37976
VK504										Salme_EVA.SG	Salme_EVA_o.SG		Estonia.EarlyViking.SG	Estonia	0.859	1200	58.17	22.25	MargaryanNature2020	Vikings	PRJEB37976	https://www.ebi.ac.uk/ena/browser/view/PRJEB37976
VK507										Salme_EVA.SG	Salme_EVA.SG		Estonia.EarlyViking.SG	Estonia	0.823	1121	58.17	22.25	MargaryanNature2020	Vikings	PRJEB37976	https://www.ebi.ac.uk/ena/browser/view/PRJEB37976
VK46										Faroe_EM.SG	Faroe_EM.SG		Faroes.Early modern.SG	Faroes	4.329	350	61.85	-6.8	MargaryanNature2020	Vikings	PRJEB37976	https://www.ebi.ac.uk/ena/browser/view/PRJEB37976
VK237										Faroe_EM.SG	Faroe_EM.SG		Faroes.Early modern.SG	Faroes	1.637	350	61.85	-6.8	MargaryanNature2020	Vikings	PRJEB37976	https://www.ebi.ac.uk/ena/browser/view/PRJEB37976
VK245										Faroe_EM.SG	Faroe_EM.SG		Faroes.Early modern.SG	Faroes	1.079	350	61.85	-6.8	MargaryanNature2020	Vikings	PRJEB37976	https://www.ebi.ac.uk/ena/browser/view/PRJEB37976
NEO121						France_Neolithic	France_LN						France_Neolithic	France	0.508652	4527	44.466	4.766	AllentoftNature2024	other	PRJEB64656	https://www.ebi.ac.uk/ena/browser/view/PRJEB64656
NEO812						France_Neolithic_Cardial	France_N						France_Neolithic_Cardial	France	6.41206	6545	43.324	2.42	AllentoftNature2024	other	PRJEB64656	https://www.ebi.ac.uk/ena/browser/view/PRJEB64656
R11550													France_Sarrebourg_LateAntiquity_oLevant.SG	France	1.10695	1609	48.7327	7.0526	AntonioElife2024	other	PRJEB53565	https://www.ebi.ac.uk/ena/browser/view/PRJEB53565
R11563													France_Sarrebourg_LateAntiquity_oLevant.SG	France	0.80004	1742	48.7327	7.0526	AntonioElife2024	other	PRJEB53565	https://www.ebi.ac.uk/ena/browser/view/PRJEB53565
R11558													France_Sarrebourg_LateAntiquity_oLevant.SG	France	0.732849	1609	48.7327	7.0526	AntonioElife2024	other	PRJEB53565	https://www.ebi.ac.uk/ena/browser/view/PRJEB53565
TORTE				France.BellBeaker.SG									France.BellBeaker.SG	France	1.21214	4575	43.1498	3.06054	SeguinOrlandoCurrentBiology2021	other	PRJEB41240	https://www.ebi.ac.uk/ena/browser/view/PRJEB41240
GBVPK				France.BellBeaker.SG									France.BellBeaker.SG	France	1.13237	4337	43.1491	3.06058	SeguinOrlandoCurrentBiology2021	other	PRJEB41240	https://www.ebi.ac.uk/ena/browser/view/PRJEB41240
GBVPL				France.BellBeaker.SG									France.BellBeaker.SG	France	1.07323	4475	43.1491	3.06058	SeguinOrlandoCurrentBiology2021	other	PRJEB41240	https://www.ebi.ac.uk/ena/browser/view/PRJEB41240
GBVPO				France.EB.SG									France.EB.SG	France	1.64259	3599	43.1491	3.06058	SeguinOrlandoCurrentBiology2021	other	PRJEB41240	https://www.ebi.ac.uk/ena/browser/view/PRJEB41240
TORTF				France.EB.SG									France.EB.SG	France	1.31406	3862	43.1498	3.06054	SeguinOrlandoCurrentBiology2021	other	PRJEB41240	https://www.ebi.ac.uk/ena/browser/view/PRJEB41240
2H11						France.LN.SG							France.LN.SG	France	23.6136	5163	48.8585	3.99589	SeguinOrlandoCurrentBiology2021	other	PRJEB41240	https://www.ebi.ac.uk/ena/browser/view/PRJEB41240
2H10						France.LN.SG	France_LN						France.LN.SG	France	13.7988	5166	48.8585	3.99589	SeguinOrlandoCurrentBiology2021	other	PRJEB41240	https://www.ebi.ac.uk/ena/browser/view/PRJEB41240
ROUQV						France.LN.SG	France_LN						France.LN.SG	France	1.27786	5160	43.594	3.91929	SeguinOrlandoCurrentBiology2021	other	PRJEB41240	https://www.ebi.ac.uk/ena/browser/view/PRJEB41240
1H13						France.LN.SG	France_LN						France.LN.SG	France	1.26019	4951	48.8589	3.99647	SeguinOrlandoCurrentBiology2021	other	PRJEB41240	https://www.ebi.ac.uk/ena/browser/view/PRJEB41240
ROUQE						France.LN.SG	France_LN						France.LN.SG	France	1.25408	5048			SeguinOrlandoCurrentBiology2021	other	PRJEB41240	https://www.ebi.ac.uk/ena/browser/view/PRJEB41240
1H14						France.LN.SG	France_LN						France.LN.SG	France	0.852563	5161	48.8589	3.99647	SeguinOrlandoCurrentBiology2021	other	PRJEB41240	https://www.ebi.ac.uk/ena/browser/view/PRJEB41240
ROUQF						France.LN.SG	France_LN						France.LN.SG	France	0.764882	5167			SeguinOrlandoCurrentBiology2021	other	PRJEB41240	https://www.ebi.ac.uk/ena/browser/view/PRJEB41240
2HxC5x196x1131						France.LN.SG							France.LN.SG	France	0.748297	5168			SeguinOrlandoCurrentBiology2021	other	PRJEB41240	https://www.ebi.ac.uk/ena/browser/view/PRJEB41240
ROUQH						France.LN.SG	France_LN						France.LN.SG	France	0.739629	5164			SeguinOrlandoCurrentBiology2021	other	PRJEB41240	https://www.ebi.ac.uk/ena/browser/view/PRJEB41240
1H04						France.LN.SG	France_LN						France.LN.SG	France	0.705256	4911	48.8589	3.99647	SeguinOrlandoCurrentBiology2021	other	PRJEB41240	https://www.ebi.ac.uk/ena/browser/view/PRJEB41240
ROUQW						France.LN.SG	France_LN						France.LN.SG	France	0.572854	5166	43.594	3.91929	SeguinOrlandoCurrentBiology2021	other	PRJEB41240	https://www.ebi.ac.uk/ena/browser/view/PRJEB41240
2H07						France.LN.SG	France_LN						France.LN.SG	France	0.533309	5185	48.8585	3.99589	SeguinOrlandoCurrentBiology2021	other	PRJEB41240	https://www.ebi.ac.uk/ena/browser/view/PRJEB41240
KK1					Georgia_Kotias.SG							CHG	Georgia_Kotias.SG	Georgia	11.3396	9678	42.28	43.28	JonesNatureCommunications2015	other	PRJEB11364	https://www.ebi.ac.uk/ena/browser/view/PRJEB11364
SATP					Georgia_Satsurblia.SG							CHG	Georgia_Satsurblia.SG	Georgia	1.13623	13282	42.38	42.59	JonesNatureCommunications2015	other	PRJEB11364	https://www.ebi.ac.uk/ena/browser/view/PRJEB11364
NEO283					Georgia_UpperPaleolithic								Georgia_UpperPaleolithic	Georgia	0.772247	25635	42.22	43.32	AllentoftNature2024	other	PRJEB64656	https://www.ebi.ac.uk/ena/browser/view/PRJEB64656
I0018						EN_LBK.SG	LBK						Germany_EN_LBK_Stuttgart_published.DG	Germany	19	7140	48.78	9.18	LazaridisNature2014	other	PRJEB6272	https://www.ebi.ac.uk/ena/browser/view/PRJEB6272
KH150622						Germany_Neolithic.SG	Germany_LN						Germany_Neolithic.SG	Germany	18.2067	5300			Immel2021	other	PRJEB35327	https://www.ebi.ac.uk/ena/browser/view/PRJEB35327
KH150635						Germany_Neolithic.SG	Germany_LN						Germany_Neolithic.SG	Germany	8.49797	5300			Immel2021	other	PRJEB35327	https://www.ebi.ac.uk/ena/browser/view/PRJEB35327
KH150614_KH150615						Germany_Neolithic.SG							Germany_Neolithic.SG	Germany	8.34655	5300			Immel2021	other	PRJEB35327	https://www.ebi.ac.uk/ena/browser/view/PRJEB35327
KH150204_KH150634						Germany_Neolithic.SG	Germany_LN						Germany_Neolithic.SG	Germany	7.10431	5300			Immel2021	other	PRJEB35327	https://www.ebi.ac.uk/ena/browser/view/PRJEB35327
KH150619						Germany_Neolithic.SG							Germany_Neolithic.SG	Germany	6.00084	5300			Immel2021	other	PRJEB35327	https://www.ebi.ac.uk/ena/browser/view/PRJEB35327
KH150612						Germany_Neolithic.SG	Germany_LN						Germany_Neolithic.SG	Germany	5.26752	5300			Immel2021	other	PRJEB35327	https://www.ebi.ac.uk/ena/browser/view/PRJEB35327
KH150629						Germany_Neolithic.SG	Germany_LN						Germany_Neolithic.SG	Germany	5.14475	5300			Immel2021	other	PRJEB35327	https://www.ebi.ac.uk/ena/browser/view/PRJEB35327
KH150627						Germany_Neolithic.SG							Germany_Neolithic.SG	Germany	5.02829	5300			Immel2021	other	PRJEB35327	https://www.ebi.ac.uk/ena/browser/view/PRJEB35327
KH150630						Germany_Neolithic.SG							Germany_Neolithic.SG	Germany	5.00641	5300			Immel2021	other	PRJEB35327	https://www.ebi.ac.uk/ena/browser/view/PRJEB35327
KH150610						Germany_Neolithic.SG	Germany_LN						Germany_Neolithic.SG	Germany	4.30324	5300			Immel2021	other	PRJEB35327	https://www.ebi.ac.uk/ena/browser/view/PRJEB35327
KH150637						Germany_Neolithic.SG	Germany_LN						Germany_Neolithic.SG	Germany	3.88081	5300			Immel2021	other	PRJEB35327	https://www.ebi.ac.uk/ena/browser/view/PRJEB35327
KH150189_KH150632_KH150636						Germany_Neolithic.SG							Germany_Neolithic.SG	Germany	3.5309	5300			Immel2021	other	PRJEB35327	https://www.ebi.ac.uk/ena/browser/view/PRJEB35327
KH150613_KH180043						Germany_Neolithic.SG	Germany_LN						Germany_Neolithic.SG	Germany	3.36725	5300			Immel2021	other	PRJEB35327	https://www.ebi.ac.uk/ena/browser/view/PRJEB35327
KH150641						Germany_Neolithic.SG	Germany_LN						Germany_Neolithic.SG	Germany	2.53607	5300			Immel2021	other	PRJEB35327	https://www.ebi.ac.uk/ena/browser/view/PRJEB35327
KH150633						Germany_Neolithic.SG	Germany_LN						Germany_Neolithic.SG	Germany	1.57757	5300			Immel2021	other	PRJEB35327	https://www.ebi.ac.uk/ena/browser/view/PRJEB35327
KH150640						Germany_Neolithic.SG	Germany_LN						Germany_Neolithic.SG	Germany	1.23955	5300			Immel2021	other	PRJEB35327	https://www.ebi.ac.uk/ena/browser/view/PRJEB35327
Ess7						EN_LBK.SG							Germany.EN_(LBK).SG	Germany	12.34	6975	48.639	12.268	MarchiCell2022	other	PRJEB50857	https://www.ebi.ac.uk/ena/browser/view/PRJEB50857
Herx						EN_LBK.SG	LBK						Germany.EN_(LBK).SG	Germany	11.46	7078.5	49.1411	8.2139	MarchiCell2022	other	PRJEB50857	https://www.ebi.ac.uk/ena/browser/view/PRJEB50857
Dil16						EN_LBK.SG	LBK						Germany.EN_(LBK).SG	Germany	10.6	7116.5			MarchiCell2022	other	PRJEB50857	https://www.ebi.ac.uk/ena/browser/view/PRJEB50857
hav001										Sweden_VA.SG	Gotland_VA.SG		Gotland_Late_Viking	Sweden	3.641	900	57.47	18.47	RodriguezVarelaCell2023	Vikings	PRJEB57364	https://www.ebi.ac.uk/ena/browser/view/PRJEB57364
kvi001										Sweden_VA.SG	Gotland_VA.SG		Gotland_Viking	Sweden	1.369	1025	57.47	18.47	RodriguezVarelaCell2023	Vikings	PRJEB57364	https://www.ebi.ac.uk/ena/browser/view/PRJEB57364
Pal7						Greece_LN_2.SG	Balkan_N					Balkan_N	Greece_LN_2.SG	Greece	1.29328	6348	39.7517	22.0096	HofmanovaPNAS2016	other	PRJEB11848	https://www.ebi.ac.uk/ena/browser/view/PRJEB11848
Klei10						Greece_LN.SG							Greece_LN.SG	Greece	2.195	6063	40.4317	21.8588	HofmanovaPNAS2016	other	PRJEB11848	https://www.ebi.ac.uk/ena/browser/view/PRJEB11848
Rev5						Greece_N.SG	Balkan_N					Balkan_N	Greece_N.SG	Greece	1.17505	8316	39.4886	20.9177	HofmanovaPNAS2016	other	PRJEB11848	https://www.ebi.ac.uk/ena/browser/view/PRJEB11848
Nea2						Greece.EN.SG	Balkan_EN					Balkan_N	Greece.EN.SG	Greece	12.51	8098	40.585	22.252	MarchiCell2022	other	PRJEB50857	https://www.ebi.ac.uk/ena/browser/view/PRJEB50857
Nea3						Greece.EN.SG	Balkan_EN					Balkan_N	Greece.EN.SG	Greece	11.57	8183.5	40.585	22.252	MarchiCell2022	other	PRJEB50857	https://www.ebi.ac.uk/ena/browser/view/PRJEB50857
VK1										EarlyNorseGreenlandE_VA.SG	EarlyNorseGreenlandE_VA.SG		Greenland.EarlyNorse.SG	Greenland	11.771	950	60.99	-45.42	MargaryanNature2020	Vikings	PRJEB37976	https://www.ebi.ac.uk/ena/browser/view/PRJEB37976
VK6										EarlyNorseGreenlandE_VA.SG	EarlyNorseGreenlandE_VA.SG		Greenland.EarlyNorse.SG	Greenland	2.974	950	60.99	-45.42	MargaryanNature2020	Vikings	PRJEB37976	https://www.ebi.ac.uk/ena/browser/view/PRJEB37976
VK513										EarlyNorseGreenlandE_VA.SG	EarlyNorseGreenlandE_VA.SG		Greenland.EarlyNorse.SG	Greenland	2.256	900	61.18	-45.68	MargaryanNature2020	Vikings	PRJEB37976	https://www.ebi.ac.uk/ena/browser/view/PRJEB37976
VK179										EarlyNorseGreenlandE_VA.SG	EarlyNorseGreenlandE_VA.SG		Greenland.EarlyNorse.SG	Greenland	1.84	900	61.18	-45.68	MargaryanNature2020	Vikings	PRJEB37976	https://www.ebi.ac.uk/ena/browser/view/PRJEB37976
VK184										EarlyNorseGreenlandE_VA.SG	EarlyNorseGreenlandE_VA.SG		Greenland.EarlyNorse.SG	Greenland	1.309	900	61.18	-45.68	MargaryanNature2020	Vikings	PRJEB37976	https://www.ebi.ac.uk/ena/browser/view/PRJEB37976
VK187										EarlyNorseGreenlandE_VA.SG	EarlyNorseGreenlandE_VA.SG		Greenland.EarlyNorse.SG	Greenland	0.906	998	60.99	-45.42	MargaryanNature2020	Vikings	PRJEB37976	https://www.ebi.ac.uk/ena/browser/view/PRJEB37976
VK186										EarlyNorseGreenlandE_VA.SG	EarlyNorseGreenlandE_VA.SG		Greenland.EarlyNorse.SG	Greenland	0.813	900	60.99	-45.42	MargaryanNature2020	Vikings	PRJEB37976	https://www.ebi.ac.uk/ena/browser/view/PRJEB37976
VK190										LateNorseGreenlandE_VA.SG	LateNorseGreenlandE_VA.SG		Greenland.LateNorse.SG	Greenland	6.495	834	60.55	-45.34	MargaryanNature2020	Vikings	PRJEB37976	https://www.ebi.ac.uk/ena/browser/view/PRJEB37976
I1500						Hungary_ALPc_MN.SG	Balkan_N						Hungary_ALPc_MN.SG	Hungary	0.852	7050	47.167	20.833	GambaNatureCommunications2014	other	SRP039766	https://www.ncbi.nlm.nih.gov/sra?term=SRP039766
SZ1				Hungary_BA.SG									Hungary_BA.SG	Hungary	13.32	3850	46.2833	17.85	AmorimNatCommun2018	Bronze/Iron/RomanAge	SRP132581	https://www.ncbi.nlm.nih.gov/sra/?term=SRP132581
I1497				Hungary_CA.SG									Hungary_Baden_LCA.SG	Hungary	0.941	4750	47.167	19.833	GambaNatureCommunications2014	Bronze/Iron/RomanAge	SRP039766	https://www.ncbi.nlm.nih.gov/sra?term=SRP039766
IBE-161													Hungary_Conqueror_Commoner.SG	Hungary	10.104	1000	48.2165	21.8107	MarotiTorokCurrBiol2022	Hungary_Avars	PRJEB49971	https://www.ebi.ac.uk/ena/browser/view/PRJEB49971
SZA-52													Hungary_Conqueror_Commoner.SG	Hungary	5.71829	1000	46.7164	20.3164	MarotiTorokCurrBiol2022	Hungary_Avars	PRJEB49971	https://www.ebi.ac.uk/ena/browser/view/PRJEB49971
SZA-7													Hungary_Conqueror_Commoner.SG	Hungary	5.16919	1000	46.7164	20.3164	MarotiTorokCurrBiol2022	Hungary_Avars	PRJEB49971	https://www.ebi.ac.uk/ena/browser/view/PRJEB49971
SZA-44													Hungary_Conqueror_Commoner.SG	Hungary	5.11707	1000	46.7164	20.3164	MarotiTorokCurrBiol2022	Hungary_Avars	PRJEB49971	https://www.ebi.ac.uk/ena/browser/view/PRJEB49971
SZA-154													Hungary_Conqueror_Commoner.SG	Hungary	4.6827	1011	46.7164	20.3164	MarotiTorokCurrBiol2022	Hungary_Avars	PRJEB49971	https://www.ebi.ac.uk/ena/browser/view/PRJEB49971
SZOD-566													Hungary_Conqueror_Commoner.SG	Hungary	4.50265	1000	46.7164	20.3164	MarotiTorokCurrBiol2022	Hungary_Avars	PRJEB49971	https://www.ebi.ac.uk/ena/browser/view/PRJEB49971
HMSZ-231													Hungary_Conqueror_Commoner.SG	Hungary	4.49088	950	46.5416	19.128	MarotiTorokCurrBiol2022	Hungary_Avars	PRJEB49971	https://www.ebi.ac.uk/ena/browser/view/PRJEB49971
SZOD-426													Hungary_Conqueror_Commoner.SG	Hungary	4.22839	900	46.7164	20.3164	MarotiTorokCurrBiol2022	Hungary_Avars	PRJEB49971	https://www.ebi.ac.uk/ena/browser/view/PRJEB49971
SZA-29													Hungary_Conqueror_Commoner.SG	Hungary	4.02667	1000	46.7164	20.3164	MarotiTorokCurrBiol2022	Hungary_Avars	PRJEB49971	https://www.ebi.ac.uk/ena/browser/view/PRJEB49971
SZOD-394													Hungary_Conqueror_Commoner.SG	Hungary	4.011	1000	46.7164	20.3164	MarotiTorokCurrBiol2022	Hungary_Avars	PRJEB49971	https://www.ebi.ac.uk/ena/browser/view/PRJEB49971
SZA-20													Hungary_Conqueror_Commoner.SG	Hungary	3.48974	1000	46.7164	20.3164	MarotiTorokCurrBiol2022	Hungary_Avars	PRJEB49971	https://www.ebi.ac.uk/ena/browser/view/PRJEB49971
HMSZ-88													Hungary_Conqueror_Commoner.SG	Hungary	3.46962	950	46.5416	19.128	MarotiTorokCurrBiol2022	Hungary_Avars	PRJEB49971	https://www.ebi.ac.uk/ena/browser/view/PRJEB49971
SH-175													Hungary_Conqueror_Commoner.SG	Hungary	2.98659	1000	47.3053	21.2141	MarotiTorokCurrBiol2022	Hungary_Avars	PRJEB49971	https://www.ebi.ac.uk/ena/browser/view/PRJEB49971
HMSZ-50													Hungary_Conqueror_Commoner.SG	Hungary	2.77733	1021	46.5416	19.128	MarotiTorokCurrBiol2022	Hungary_Avars	PRJEB49971	https://www.ebi.ac.uk/ena/browser/view/PRJEB49971
PLE-57													Hungary_Conqueror_Commoner.SG	Hungary	2.73008	975	47.3682	21.1207	MarotiTorokCurrBiol2022	Hungary_Avars	PRJEB49971	https://www.ebi.ac.uk/ena/browser/view/PRJEB49971
PLE-216													Hungary_Conqueror_Commoner.SG	Hungary	2.70534	975	47.3682	21.1207	MarotiTorokCurrBiol2022	Hungary_Avars	PRJEB49971	https://www.ebi.ac.uk/ena/browser/view/PRJEB49971
PLE-23													Hungary_Conqueror_Commoner.SG	Hungary	2.63406	975	47.3682	21.1207	MarotiTorokCurrBiol2022	Hungary_Avars	PRJEB49971	https://www.ebi.ac.uk/ena/browser/view/PRJEB49971
SH-182													Hungary_Conqueror_Commoner.SG	Hungary	2.53988	1000	47.3053	21.2141	MarotiTorokCurrBiol2022	Hungary_Avars	PRJEB49971	https://www.ebi.ac.uk/ena/browser/view/PRJEB49971
NTH-19													Hungary_Conqueror_Commoner.SG	Hungary	2.47957	975	47.613	19.4263	MarotiTorokCurrBiol2022	Hungary_Avars	PRJEB49971	https://www.ebi.ac.uk/ena/browser/view/PRJEB49971
HMSZ-157													Hungary_Conqueror_Commoner.SG	Hungary	2.29625	950	46.5416	19.128	MarotiTorokCurrBiol2022	Hungary_Avars	PRJEB49971	https://www.ebi.ac.uk/ena/browser/view/PRJEB49971
VPB-561													Hungary_Conqueror_Commoner.SG	Hungary	2.19599	1000	46.8003	17.3095	MarotiTorokCurrBiol2022	Hungary_Avars	PRJEB49971	https://www.ebi.ac.uk/ena/browser/view/PRJEB49971
NTH-20													Hungary_Conqueror_Commoner.SG	Hungary	2.16827	975	47.613	19.4263	MarotiTorokCurrBiol2022	Hungary_Avars	PRJEB49971	https://www.ebi.ac.uk/ena/browser/view/PRJEB49971
PLE-200													Hungary_Conqueror_Commoner.SG	Hungary	2.15946	1007	47.3682	21.1207	MarotiTorokCurrBiol2022	Hungary_Avars	PRJEB49971	https://www.ebi.ac.uk/ena/browser/view/PRJEB49971
SH-251													Hungary_Conqueror_Commoner.SG	Hungary	2.15084	975	47.3053	21.2141	MarotiTorokCurrBiol2022	Hungary_Avars	PRJEB49971	https://www.ebi.ac.uk/ena/browser/view/PRJEB49971
PLE-38													Hungary_Conqueror_Commoner.SG	Hungary	2.12257	1003	47.3682	21.1207	MarotiTorokCurrBiol2022	Hungary_Avars	PRJEB49971	https://www.ebi.ac.uk/ena/browser/view/PRJEB49971
IBE-154													Hungary_Conqueror_Commoner.SG	Hungary	2.06289	1000	48.2165	21.8107	MarotiTorokCurrBiol2022	Hungary_Avars	PRJEB49971	https://www.ebi.ac.uk/ena/browser/view/PRJEB49971
HMSZ-245													Hungary_Conqueror_Commoner.SG	Hungary	2.02223	950	46.5416	19.128	MarotiTorokCurrBiol2022	Hungary_Avars	PRJEB49971	https://www.ebi.ac.uk/ena/browser/view/PRJEB49971
SZOD-376													Hungary_Conqueror_Commoner.SG	Hungary	1.99769	875	46.7164	20.3164	MarotiTorokCurrBiol2022	Hungary_Avars	PRJEB49971	https://www.ebi.ac.uk/ena/browser/view/PRJEB49971
NTH-2													Hungary_Conqueror_Commoner.SG	Hungary	1.99268	1008	47.613	19.4263	MarotiTorokCurrBiol2022	Hungary_Avars	PRJEB49971	https://www.ebi.ac.uk/ena/browser/view/PRJEB49971
SH-106													Hungary_Conqueror_Commoner.SG	Hungary	1.96323	1000	47.3053	21.2141	MarotiTorokCurrBiol2022	Hungary_Avars	PRJEB49971	https://www.ebi.ac.uk/ena/browser/view/PRJEB49971
HMSZ-229													Hungary_Conqueror_Commoner.SG	Hungary	1.93973	950	46.5416	19.128	MarotiTorokCurrBiol2022	Hungary_Avars	PRJEB49971	https://www.ebi.ac.uk/ena/browser/view/PRJEB49971
NTH-1													Hungary_Conqueror_Commoner.SG	Hungary	1.68571	975	47.613	19.4263	MarotiTorokCurrBiol2022	Hungary_Avars	PRJEB49971	https://www.ebi.ac.uk/ena/browser/view/PRJEB49971
SH-143													Hungary_Conqueror_Commoner.SG	Hungary	1.56714	1000	47.3053	21.2141	MarotiTorokCurrBiol2022	Hungary_Avars	PRJEB49971	https://www.ebi.ac.uk/ena/browser/view/PRJEB49971
SH-98													Hungary_Conqueror_Commoner.SG	Hungary	1.54316	1000	47.3053	21.2141	MarotiTorokCurrBiol2022	Hungary_Avars	PRJEB49971	https://www.ebi.ac.uk/ena/browser/view/PRJEB49971
VPB-588													Hungary_Conqueror_Commoner.SG	Hungary	1.51036	950	46.8003	17.3095	MarotiTorokCurrBiol2022	Hungary_Avars	PRJEB49971	https://www.ebi.ac.uk/ena/browser/view/PRJEB49971
IBE-176													Hungary_Conqueror_Commoner.SG	Hungary	1.47116	944	48.2165	21.8107	MarotiTorokCurrBiol2022	Hungary_Avars	PRJEB49971	https://www.ebi.ac.uk/ena/browser/view/PRJEB49971
HMSZ-86													Hungary_Conqueror_Commoner.SG	Hungary	1.36143	950	46.5416	19.128	MarotiTorokCurrBiol2022	Hungary_Avars	PRJEB49971	https://www.ebi.ac.uk/ena/browser/view/PRJEB49971
HMSZ-43													Hungary_Conqueror_Commoner.SG	Hungary	1.12336	1022	46.5416	19.128	MarotiTorokCurrBiol2022	Hungary_Avars	PRJEB49971	https://www.ebi.ac.uk/ena/browser/view/PRJEB49971
IBE-206													Hungary_Conqueror_Commoner.SG	Hungary	1.05567	1000	48.2165	21.8107	MarotiTorokCurrBiol2022	Hungary_Avars	PRJEB49971	https://www.ebi.ac.uk/ena/browser/view/PRJEB49971
PLE-28													Hungary_Conqueror_Commoner.SG	Hungary	0.915137	975	47.3682	21.1207	MarotiTorokCurrBiol2022	Hungary_Avars	PRJEB49971	https://www.ebi.ac.uk/ena/browser/view/PRJEB49971
SH-81													Hungary_Conqueror_Commoner.SG	Hungary	0.773088	975	47.3053	21.2141	MarotiTorokCurrBiol2022	Hungary_Avars	PRJEB49971	https://www.ebi.ac.uk/ena/browser/view/PRJEB49971
HMSZ-5													Hungary_Conqueror_Commoner.SG	Hungary	0.594929	1016	46.5416	19.128	MarotiTorokCurrBiol2022	Hungary_Avars	PRJEB49971	https://www.ebi.ac.uk/ena/browser/view/PRJEB49971
SE-23													Hungary_Conqueror_Elite.SG	Hungary	6.68478	970	46.4859	20.1322	MarotiTorokCurrBiol2022	Hungary_Avars	PRJEB49971	https://www.ebi.ac.uk/ena/browser/view/PRJEB49971
NK-2													Hungary_Conqueror_Elite.SG	Hungary	5.38634	1000	47.0672	19.9303	MarotiTorokCurrBiol2022	Hungary_Avars	PRJEB49971	https://www.ebi.ac.uk/ena/browser/view/PRJEB49971
SE-114													Hungary_Conqueror_Elite.SG	Hungary	5.22061	970	46.4859	20.1322	MarotiTorokCurrBiol2022	Hungary_Avars	PRJEB49971	https://www.ebi.ac.uk/ena/browser/view/PRJEB49971
BK-2													Hungary_Conqueror_Elite.SG	Hungary	5.12357	975	47.3569	19.3058	MarotiTorokCurrBiol2022	Hungary_Avars	PRJEB49971	https://www.ebi.ac.uk/ena/browser/view/PRJEB49971
AGY-49													Hungary_Conqueror_Elite.SG	Hungary	4.72911	1005	46.4775	20.347	MarotiTorokCurrBiol2022	Hungary_Avars	PRJEB49971	https://www.ebi.ac.uk/ena/browser/view/PRJEB49971
SP-9													Hungary_Conqueror_Elite.SG	Hungary	4.36951	970	47.3053	21.2141	MarotiTorokCurrBiol2022	Hungary_Avars	PRJEB49971	https://www.ebi.ac.uk/ena/browser/view/PRJEB49971
SE-16													Hungary_Conqueror_Elite.SG	Hungary	4.28684	1015	46.4859	20.1322	MarotiTorokCurrBiol2022	Hungary_Avars	PRJEB49971	https://www.ebi.ac.uk/ena/browser/view/PRJEB49971
AGY-87													Hungary_Conqueror_Elite.SG	Hungary	4.2255	1000	46.4775	20.347	MarotiTorokCurrBiol2022	Hungary_Avars	PRJEB49971	https://www.ebi.ac.uk/ena/browser/view/PRJEB49971
AGY-92													Hungary_Conqueror_Elite.SG	Hungary	4.19005	1009	46.4775	20.347	MarotiTorokCurrBiol2022	Hungary_Avars	PRJEB49971	https://www.ebi.ac.uk/ena/browser/view/PRJEB49971
SO-5													Hungary_Conqueror_Elite.SG	Hungary	4.16452	1000	47.3053	21.2141	MarotiTorokCurrBiol2022	Hungary_Avars	PRJEB49971	https://www.ebi.ac.uk/ena/browser/view/PRJEB49971
K1-3286													Hungary_Conqueror_Elite.SG	Hungary	4.08754	1025	48.4604	21.8064	MarotiTorokCurrBiol2022	Hungary_Avars	PRJEB49971	https://www.ebi.ac.uk/ena/browser/view/PRJEB49971
CSU-11													Hungary_Conqueror_Elite.SG	Hungary	3.96329	1000	46.3656	20.1836	MarotiTorokCurrBiol2022	Hungary_Avars	PRJEB49971	https://www.ebi.ac.uk/ena/browser/view/PRJEB49971
KH-596													Hungary_Conqueror_Elite.SG	Hungary	3.89774	975	46.38	20.0894	MarotiTorokCurrBiol2022	Hungary_Avars	PRJEB49971	https://www.ebi.ac.uk/ena/browser/view/PRJEB49971
MH1-4													Hungary_Conqueror_Elite.SG	Hungary	3.89766	1000	47.0722	21.6799	MarotiTorokCurrBiol2022	Hungary_Avars	PRJEB49971	https://www.ebi.ac.uk/ena/browser/view/PRJEB49971
LB-1432													Hungary_Conqueror_Elite.SG	Hungary	3.4692	1025	47.1722	19.4806	MarotiTorokCurrBiol2022	Hungary_Avars	PRJEB49971	https://www.ebi.ac.uk/ena/browser/view/PRJEB49971
VPB-310													Hungary_Conqueror_Elite.SG	Hungary	3.09326	1008	46.8003	17.3095	MarotiTorokCurrBiol2022	Hungary_Avars	PRJEB49971	https://www.ebi.ac.uk/ena/browser/view/PRJEB49971
SE-64													Hungary_Conqueror_Elite.SG	Hungary	2.80769	970	46.4859	20.1322	MarotiTorokCurrBiol2022	Hungary_Avars	PRJEB49971	https://www.ebi.ac.uk/ena/browser/view/PRJEB49971
KeF1-10936													Hungary_Conqueror_Elite.SG	Hungary	2.80019	970	48.2004	21.6565	MarotiTorokCurrBiol2022	Hungary_Avars	PRJEB49971	https://www.ebi.ac.uk/ena/browser/view/PRJEB49971
SZAK-4													Hungary_Conqueror_Elite.SG	Hungary	2.68495	1000	47.4503	16.8064	MarotiTorokCurrBiol2022	Hungary_Avars	PRJEB49971	https://www.ebi.ac.uk/ena/browser/view/PRJEB49971
K2-29													Hungary_Conqueror_Elite.SG	Hungary	2.57361	970	48.4604	21.8064	MarotiTorokCurrBiol2022	Hungary_Avars	PRJEB49971	https://www.ebi.ac.uk/ena/browser/view/PRJEB49971
SP-10													Hungary_Conqueror_Elite.SG	Hungary	2.56685	970	47.3053	21.2141	MarotiTorokCurrBiol2022	Hungary_Avars	PRJEB49971	https://www.ebi.ac.uk/ena/browser/view/PRJEB49971
SEO-4													Hungary_Conqueror_Elite.SG	Hungary	2.52704	1000	46.4031	20.2039	MarotiTorokCurrBiol2022	Hungary_Avars	PRJEB49971	https://www.ebi.ac.uk/ena/browser/view/PRJEB49971
TCS-5													Hungary_Conqueror_Elite.SG	Hungary	2.43867	970	47.6704	20.5716	MarotiTorokCurrBiol2022	Hungary_Avars	PRJEB49971	https://www.ebi.ac.uk/ena/browser/view/PRJEB49971
K2-33													Hungary_Conqueror_Elite.SG	Hungary	2.39008	970	48.4604	21.8064	MarotiTorokCurrBiol2022	Hungary_Avars	PRJEB49971	https://www.ebi.ac.uk/ena/browser/view/PRJEB49971
K1-1													Hungary_Conqueror_Elite.SG	Hungary	2.24259	1025	48.4604	21.8064	MarotiTorokCurrBiol2022	Hungary_Avars	PRJEB49971	https://www.ebi.ac.uk/ena/browser/view/PRJEB49971
TCS-2													Hungary_Conqueror_Elite.SG	Hungary	2.1862	1150	47.6704	20.5716	MarotiTorokCurrBiol2022	Hungary_Avars	PRJEB49971	https://www.ebi.ac.uk/ena/browser/view/PRJEB49971
SZAK-6													Hungary_Conqueror_Elite.SG	Hungary	2.13602	1000	47.4503	16.8064	MarotiTorokCurrBiol2022	Hungary_Avars	PRJEB49971	https://www.ebi.ac.uk/ena/browser/view/PRJEB49971
K3-12													Hungary_Conqueror_Elite.SG	Hungary	2.13529	970	48.4604	21.8064	MarotiTorokCurrBiol2022	Hungary_Avars	PRJEB49971	https://www.ebi.ac.uk/ena/browser/view/PRJEB49971
TCS-18													Hungary_Conqueror_Elite.SG	Hungary	2.02919	963	47.6704	20.5716	MarotiTorokCurrBiol2022	Hungary_Avars	PRJEB49971	https://www.ebi.ac.uk/ena/browser/view/PRJEB49971
SZAK-7													Hungary_Conqueror_Elite.SG	Hungary	1.92642	1000	47.4503	16.8064	MarotiTorokCurrBiol2022	Hungary_Avars	PRJEB49971	https://www.ebi.ac.uk/ena/browser/view/PRJEB49971
AGY-75													Hungary_Conqueror_Elite.SG	Hungary	1.85331	1000	46.4775	20.347	MarotiTorokCurrBiol2022	Hungary_Avars	PRJEB49971	https://www.ebi.ac.uk/ena/browser/view/PRJEB49971
SEO-3													Hungary_Conqueror_Elite.SG	Hungary	1.58727	1000	46.4031	20.2039	MarotiTorokCurrBiol2022	Hungary_Avars	PRJEB49971	https://www.ebi.ac.uk/ena/browser/view/PRJEB49971
KH-500													Hungary_Conqueror_Elite.SG	Hungary	1.53453	975	46.38	20.0894	MarotiTorokCurrBiol2022	Hungary_Avars	PRJEB49971	https://www.ebi.ac.uk/ena/browser/view/PRJEB49971
K3-13													Hungary_Conqueror_Elite.SG	Hungary	1.5275	970	48.4604	21.8064	MarotiTorokCurrBiol2022	Hungary_Avars	PRJEB49971	https://www.ebi.ac.uk/ena/browser/view/PRJEB49971
SP-2													Hungary_Conqueror_Elite.SG	Hungary	1.47242	970	47.3053	21.2141	MarotiTorokCurrBiol2022	Hungary_Avars	PRJEB49971	https://www.ebi.ac.uk/ena/browser/view/PRJEB49971
MH1-14													Hungary_Conqueror_Elite.SG	Hungary	1.37268	1000	47.0722	21.6799	MarotiTorokCurrBiol2022	Hungary_Avars	PRJEB49971	https://www.ebi.ac.uk/ena/browser/view/PRJEB49971
K2-16													Hungary_Conqueror_Elite.SG	Hungary	1.36679	1025	48.4604	21.8064	MarotiTorokCurrBiol2022	Hungary_Avars	PRJEB49971	https://www.ebi.ac.uk/ena/browser/view/PRJEB49971
K1-10													Hungary_Conqueror_Elite.SG	Hungary	1.1824	1025	48.4604	21.8064	MarotiTorokCurrBiol2022	Hungary_Avars	PRJEB49971	https://www.ebi.ac.uk/ena/browser/view/PRJEB49971
K2-18													Hungary_Conqueror_Elite.SG	Hungary	1.13565	970	48.4604	21.8064	MarotiTorokCurrBiol2022	Hungary_Avars	PRJEB49971	https://www.ebi.ac.uk/ena/browser/view/PRJEB49971
K2-52													Hungary_Conqueror_Elite.SG	Hungary	1.07196	1025	48.4604	21.8064	MarotiTorokCurrBiol2022	Hungary_Avars	PRJEB49971	https://www.ebi.ac.uk/ena/browser/view/PRJEB49971
MH1-9													Hungary_Conqueror_Elite.SG	Hungary	1.00422	1000	47.0722	21.6799	MarotiTorokCurrBiol2022	Hungary_Avars	PRJEB49971	https://www.ebi.ac.uk/ena/browser/view/PRJEB49971
VPB-167													Hungary_Conqueror_Elite.SG	Hungary	0.891239	1038	46.8003	17.3095	MarotiTorokCurrBiol2022	Hungary_Avars	PRJEB49971	https://www.ebi.ac.uk/ena/browser/view/PRJEB49971
SZAK-1													Hungary_Conqueror_Elite.SG	Hungary	0.629537	1000	47.4503	16.8064	MarotiTorokCurrBiol2022	Hungary_Avars	PRJEB49971	https://www.ebi.ac.uk/ena/browser/view/PRJEB49971
PLE-441													Hungary_EarlyArpadian.SG	Hungary	9.2071	900	47.3682	21.1207	MarotiTorokCurrBiol2022	Hungary_Avars	PRJEB49971	https://www.ebi.ac.uk/ena/browser/view/PRJEB49971
MH-107													Hungary_EarlyArpadian.SG	Hungary	3.25441	900	47.0722	21.6799	MarotiTorokCurrBiol2022	Hungary_Avars	PRJEB49971	https://www.ebi.ac.uk/ena/browser/view/PRJEB49971
IBE-107													Hungary_EarlyArpadian.SG	Hungary	2.75392	900	48.2165	21.8107	MarotiTorokCurrBiol2022	Hungary_Avars	PRJEB49971	https://www.ebi.ac.uk/ena/browser/view/PRJEB49971
PLE-384													Hungary_EarlyArpadian.SG	Hungary	2.59064	870	47.3682	21.1207	MarotiTorokCurrBiol2022	Hungary_Avars	PRJEB49971	https://www.ebi.ac.uk/ena/browser/view/PRJEB49971
MH-153													Hungary_EarlyArpadian.SG	Hungary	2.58171	900	47.0722	21.6799	MarotiTorokCurrBiol2022	Hungary_Avars	PRJEB49971	https://www.ebi.ac.uk/ena/browser/view/PRJEB49971
PLE-327													Hungary_EarlyArpadian.SG	Hungary	2.41973	900	47.3682	21.1207	MarotiTorokCurrBiol2022	Hungary_Avars	PRJEB49971	https://www.ebi.ac.uk/ena/browser/view/PRJEB49971
PLE-418													Hungary_EarlyArpadian.SG	Hungary	2.38371	870	47.3682	21.1207	MarotiTorokCurrBiol2022	Hungary_Avars	PRJEB49971	https://www.ebi.ac.uk/ena/browser/view/PRJEB49971
IBE-106													Hungary_EarlyArpadian.SG	Hungary	2.18621	900	48.2165	21.8107	MarotiTorokCurrBiol2022	Hungary_Avars	PRJEB49971	https://www.ebi.ac.uk/ena/browser/view/PRJEB49971
IBE-116													Hungary_EarlyArpadian.SG	Hungary	2.17926	900	48.2165	21.8107	MarotiTorokCurrBiol2022	Hungary_Avars	PRJEB49971	https://www.ebi.ac.uk/ena/browser/view/PRJEB49971
PLE-115													Hungary_EarlyArpadian.SG	Hungary	1.96049	925	47.3682	21.1207	MarotiTorokCurrBiol2022	Hungary_Avars	PRJEB49971	https://www.ebi.ac.uk/ena/browser/view/PRJEB49971
VPB-600													Hungary_EarlyArpadian.SG	Hungary	1.95232	950	46.8003	17.3095	MarotiTorokCurrBiol2022	Hungary_Avars	PRJEB49971	https://www.ebi.ac.uk/ena/browser/view/PRJEB49971
MH-106													Hungary_EarlyArpadian.SG	Hungary	1.79522	900	47.0722	21.6799	MarotiTorokCurrBiol2022	Hungary_Avars	PRJEB49971	https://www.ebi.ac.uk/ena/browser/view/PRJEB49971
MH-88													Hungary_EarlyArpadian.SG	Hungary	1.56307	900	47.0722	21.6799	MarotiTorokCurrBiol2022	Hungary_Avars	PRJEB49971	https://www.ebi.ac.uk/ena/browser/view/PRJEB49971
PLE-95													Hungary_EarlyArpadian.SG	Hungary	1.48829	925	47.3682	21.1207	MarotiTorokCurrBiol2022	Hungary_Avars	PRJEB49971	https://www.ebi.ac.uk/ena/browser/view/PRJEB49971
IBE-90													Hungary_EarlyArpadian.SG	Hungary	0.950512	900	48.2165	21.8107	MarotiTorokCurrBiol2022	Hungary_Avars	PRJEB49971	https://www.ebi.ac.uk/ena/browser/view/PRJEB49971
VPB-118													Hungary_EarlyArpadian.SG	Hungary	0.755579	950	46.8003	17.3095	MarotiTorokCurrBiol2022	Hungary_Avars	PRJEB49971	https://www.ebi.ac.uk/ena/browser/view/PRJEB49971
CS-465													Hungary_EarlyAvar_Elite.SG	Hungary	7.10019	1305	47.4572	19.1017	MarotiTorokCurrBiol2022	Hungary_Avars	PRJEB49971	https://www.ebi.ac.uk/ena/browser/view/PRJEB49971
DK-701													Hungary_EarlyAvar_Elite.SG	Hungary	2.84241	1305	47.0329	19.0324	MarotiTorokCurrBiol2022	Hungary_Avars	PRJEB49971	https://www.ebi.ac.uk/ena/browser/view/PRJEB49971
FGD-4													Hungary_EarlyAvar_Elite.SG	Hungary	2.77426	1365	46.4777	18.9836	MarotiTorokCurrBiol2022	Hungary_Avars	PRJEB49971	https://www.ebi.ac.uk/ena/browser/view/PRJEB49971
KFP-6													Hungary_EarlyAvar_Elite.SG	Hungary	2.37936	1305	47.219	19.3775	MarotiTorokCurrBiol2022	Hungary_Avars	PRJEB49971	https://www.ebi.ac.uk/ena/browser/view/PRJEB49971
KFP-7													Hungary_EarlyAvar_Elite.SG	Hungary	2.15945	1367	47.219	19.3775	MarotiTorokCurrBiol2022	Hungary_Avars	PRJEB49971	https://www.ebi.ac.uk/ena/browser/view/PRJEB49971
KV-3369													Hungary_EarlyAvar_Elite.SG	Hungary	1.56918	1417	46.6199	19.4413	MarotiTorokCurrBiol2022	Hungary_Avars	PRJEB49971	https://www.ebi.ac.uk/ena/browser/view/PRJEB49971
MM-83													Hungary_EarlyAvar.SG	Hungary	8.48883	1325	46.2167	20.5167	MarotiTorokCurrBiol2022	Hungary_Avars	PRJEB49971	https://www.ebi.ac.uk/ena/browser/view/PRJEB49971
FU-215													Hungary_EarlyAvar.SG	Hungary	5.54528	1227	46.7665	20.1974	MarotiTorokCurrBiol2022	Hungary_Avars	PRJEB49971	https://www.ebi.ac.uk/ena/browser/view/PRJEB49971
MM-61													Hungary_EarlyAvar.SG	Hungary	5.29702	1333	46.2167	20.5167	MarotiTorokCurrBiol2022	Hungary_Avars	PRJEB49971	https://www.ebi.ac.uk/ena/browser/view/PRJEB49971
FU-193													Hungary_EarlyAvar.SG	Hungary	4.73554	1227	46.7665	20.1974	MarotiTorokCurrBiol2022	Hungary_Avars	PRJEB49971	https://www.ebi.ac.uk/ena/browser/view/PRJEB49971
SZF-181													Hungary_EarlyAvar.SG	Hungary	4.4488	1267	46.3362	20.1229	MarotiTorokCurrBiol2022	Hungary_Avars	PRJEB49971	https://www.ebi.ac.uk/ena/browser/view/PRJEB49971
CSPF-114													Hungary_EarlyAvar.SG	Hungary	4.30479	1357	46.4361	19.8911	MarotiTorokCurrBiol2022	Hungary_Avars	PRJEB49971	https://www.ebi.ac.uk/ena/browser/view/PRJEB49971
SZK-213													Hungary_EarlyAvar.SG	Hungary	4.25106	1300	46.2289	20.264	MarotiTorokCurrBiol2022	Hungary_Avars	PRJEB49971	https://www.ebi.ac.uk/ena/browser/view/PRJEB49971
SZOD1-187													Hungary_EarlyAvar.SG	Hungary	4.11287	1300	46.7164	20.3164	MarotiTorokCurrBiol2022	Hungary_Avars	PRJEB49971	https://www.ebi.ac.uk/ena/browser/view/PRJEB49971
MM-240													Hungary_EarlyAvar.SG	Hungary	4.08548	1410	46.2167	20.5167	MarotiTorokCurrBiol2022	Hungary_Avars	PRJEB49971	https://www.ebi.ac.uk/ena/browser/view/PRJEB49971
SZK-102													Hungary_EarlyAvar.SG	Hungary	4.08529	1300	46.2289	20.264	MarotiTorokCurrBiol2022	Hungary_Avars	PRJEB49971	https://www.ebi.ac.uk/ena/browser/view/PRJEB49971
SZF-371													Hungary_EarlyAvar.SG	Hungary	3.72508	1288	46.3362	20.1229	MarotiTorokCurrBiol2022	Hungary_Avars	PRJEB49971	https://www.ebi.ac.uk/ena/browser/view/PRJEB49971
AN-376													Hungary_EarlyAvar.SG	Hungary	3.40868	1305	46.2461	20.6278	MarotiTorokCurrBiol2022	Hungary_Avars	PRJEB49971	https://www.ebi.ac.uk/ena/browser/view/PRJEB49971
SZRV-54													Hungary_EarlyAvar.SG	Hungary	3.33764	1300	46.98	20.5598	MarotiTorokCurrBiol2022	Hungary_Avars	PRJEB49971	https://www.ebi.ac.uk/ena/browser/view/PRJEB49971
ACG-19													Hungary_EarlyAvar.SG	Hungary	3.23145	1286	47.8331	20.9942	MarotiTorokCurrBiol2022	Hungary_Avars	PRJEB49971	https://www.ebi.ac.uk/ena/browser/view/PRJEB49971
SZOD1-829													Hungary_EarlyAvar.SG	Hungary	3.14813	1288	46.7164	20.3164	MarotiTorokCurrBiol2022	Hungary_Avars	PRJEB49971	https://www.ebi.ac.uk/ena/browser/view/PRJEB49971
MM-245													Hungary_EarlyAvar.SG	Hungary	3.05896	1391	46.2167	20.5167	MarotiTorokCurrBiol2022	Hungary_Avars	PRJEB49971	https://www.ebi.ac.uk/ena/browser/view/PRJEB49971
AN-286													Hungary_EarlyAvar.SG	Hungary	2.9677	1305	46.2461	20.6278	MarotiTorokCurrBiol2022	Hungary_Avars	PRJEB49971	https://www.ebi.ac.uk/ena/browser/view/PRJEB49971
MM-131													Hungary_EarlyAvar.SG	Hungary	2.95077	1325	46.2167	20.5167	MarotiTorokCurrBiol2022	Hungary_Avars	PRJEB49971	https://www.ebi.ac.uk/ena/browser/view/PRJEB49971
SZF-43													Hungary_EarlyAvar.SG	Hungary	2.91075	1300	46.3362	20.1229	MarotiTorokCurrBiol2022	Hungary_Avars	PRJEB49971	https://www.ebi.ac.uk/ena/browser/view/PRJEB49971
SZOD1-76													Hungary_EarlyAvar.SG	Hungary	2.88225	1325	46.7164	20.3164	MarotiTorokCurrBiol2022	Hungary_Avars	PRJEB49971	https://www.ebi.ac.uk/ena/browser/view/PRJEB49971
SZOD1-127													Hungary_EarlyAvar.SG	Hungary	2.83704	1325	46.7164	20.3164	MarotiTorokCurrBiol2022	Hungary_Avars	PRJEB49971	https://www.ebi.ac.uk/ena/browser/view/PRJEB49971
SZF-26													Hungary_EarlyAvar.SG	Hungary	2.79882	1263	46.3362	20.1229	MarotiTorokCurrBiol2022	Hungary_Avars	PRJEB49971	https://www.ebi.ac.uk/ena/browser/view/PRJEB49971
KFP-30a													Hungary_EarlyAvar.SG	Hungary	2.79442	1305	47.219	19.3775	MarotiTorokCurrBiol2022	Hungary_Avars	PRJEB49971	https://www.ebi.ac.uk/ena/browser/view/PRJEB49971
MS-43													Hungary_EarlyAvar.SG	Hungary	2.67769	1305	46.3335	19.5315	MarotiTorokCurrBiol2022	Hungary_Avars	PRJEB49971	https://www.ebi.ac.uk/ena/browser/view/PRJEB49971
HC-168													Hungary_EarlyAvar.SG	Hungary	2.67753	1285	46.4936	19.1687	MarotiTorokCurrBiol2022	Hungary_Avars	PRJEB49971	https://www.ebi.ac.uk/ena/browser/view/PRJEB49971
SSD-17													Hungary_EarlyAvar.SG	Hungary	2.32861	1305	46.286	19.1019	MarotiTorokCurrBiol2022	Hungary_Avars	PRJEB49971	https://www.ebi.ac.uk/ena/browser/view/PRJEB49971
CSB-9													Hungary_EarlyAvar.SG	Hungary	2.3097	1350	46.7085	20.2464	MarotiTorokCurrBiol2022	Hungary_Avars	PRJEB49971	https://www.ebi.ac.uk/ena/browser/view/PRJEB49971
MM-80													Hungary_EarlyAvar.SG	Hungary	2.24034	1328	46.2167	20.5167	MarotiTorokCurrBiol2022	Hungary_Avars	PRJEB49971	https://www.ebi.ac.uk/ena/browser/view/PRJEB49971
SSD-58													Hungary_EarlyAvar.SG	Hungary	2.13379	1305	46.286	19.1019	MarotiTorokCurrBiol2022	Hungary_Avars	PRJEB49971	https://www.ebi.ac.uk/ena/browser/view/PRJEB49971
KFP-31													Hungary_EarlyAvar.SG	Hungary	1.97423	1300	47.219	19.3775	MarotiTorokCurrBiol2022	Hungary_Avars	PRJEB49971	https://www.ebi.ac.uk/ena/browser/view/PRJEB49971
MT-29													Hungary_EarlyAvar.SG	Hungary	1.57835	1290	46.1049	19.3832	MarotiTorokCurrBiol2022	Hungary_Avars	PRJEB49971	https://www.ebi.ac.uk/ena/browser/view/PRJEB49971
MM-151													Hungary_EarlyAvar.SG	Hungary	0.948097	1325	46.2167	20.5167	MarotiTorokCurrBiol2022	Hungary_Avars	PRJEB49971	https://www.ebi.ac.uk/ena/browser/view/PRJEB49971
KPM-14													Hungary_EarlyMidAvar.SG	Hungary	3.73424	1310	46.7464	19.4413	MarotiTorokCurrBiol2022	Hungary_Avars	PRJEB49971	https://www.ebi.ac.uk/ena/browser/view/PRJEB49971
ALT-77													Hungary_EarlyMidAvar.SG	Hungary	2.98429	1314	47.5069	20.124	MarotiTorokCurrBiol2022	Hungary_Avars	PRJEB49971	https://www.ebi.ac.uk/ena/browser/view/PRJEB49971
I1507					Hungary_EN_HG_Koros.SG	Hungary_EN_HG_Koros.SG						WHG	Hungary_EN_HG_Koros.SG	Hungary	1.13541	7661	47.5592	20.7212	GambaNatureCommunications2014	other	SRP039766	https://www.ncbi.nlm.nih.gov/sra?term=SRP039766
VZ-12673													Hungary_Hun_oEastAsian	Hungary	3.57998	1500	47.6447	19.15	MarotiTorokCurrBiol2022	other	PRJEB49971	https://www.ebi.ac.uk/ena/browser/view/PRJEB49971
MSG-1													Hungary_Hun_oEastAsian	Romania	3.02836	1476	46.691	24.6709	MarotiTorokCurrBiol2022	other	PRJEB49971	https://www.ebi.ac.uk/ena/browser/view/PRJEB49971
SEI-6													Hungary_Hun.SG	Hungary	2.76401	1513	46.4859	20.1322	MarotiTorokCurrBiol2022	Hungary_Avars	PRJEB49971	https://www.ebi.ac.uk/ena/browser/view/PRJEB49971
SZLA-646													Hungary_Hun.SG	Hungary	2.41101	1597	48.2253	20.4539	MarotiTorokCurrBiol2022	Hungary_Avars	PRJEB49971	https://www.ebi.ac.uk/ena/browser/view/PRJEB49971
CSB-3													Hungary_Hun.SG	Hungary	2.34059	1550	46.7085	20.2464	MarotiTorokCurrBiol2022	Hungary_Avars	PRJEB49971	https://www.ebi.ac.uk/ena/browser/view/PRJEB49971
SEI-5													Hungary_Hun.SG	Hungary	2.25392	1513	46.4859	20.1322	MarotiTorokCurrBiol2022	Hungary_Avars	PRJEB49971	https://www.ebi.ac.uk/ena/browser/view/PRJEB49971
KMT-2785													Hungary_Hun.SG	Hungary	2.1192	1509	47.03	19.8382	MarotiTorokCurrBiol2022	Hungary_Avars	PRJEB49971	https://www.ebi.ac.uk/ena/browser/view/PRJEB49971
VPB-307													Hungary_LateAvar_Elite.SG	Hungary	2.96838	1150	46.8003	17.3095	MarotiTorokCurrBiol2022	Hungary_Avars	PRJEB49971	https://www.ebi.ac.uk/ena/browser/view/PRJEB49971
KV-3450													Hungary_LateAvar_Elite.SG	Hungary	1.671	1260	46.6199	19.4413	MarotiTorokCurrBiol2022	Hungary_Avars	PRJEB49971	https://www.ebi.ac.uk/ena/browser/view/PRJEB49971
ARK-24													Hungary_LateAvar.SG	Hungary	9.79654	1224	47.5942	21.0505	MarotiTorokCurrBiol2022	Hungary_Avars	PRJEB49971	https://www.ebi.ac.uk/ena/browser/view/PRJEB49971
PV-205													Hungary_LateAvar.SG	Hungary	9.55096	1226	46.3044	20.858	MarotiTorokCurrBiol2022	Hungary_Avars	PRJEB49971	https://www.ebi.ac.uk/ena/browser/view/PRJEB49971
SZKT-70													Hungary_LateAvar.SG	Hungary	7.83742	1200	46.5636	20.5727	MarotiTorokCurrBiol2022	Hungary_Avars	PRJEB49971	https://www.ebi.ac.uk/ena/browser/view/PRJEB49971
ALT-596													Hungary_LateAvar.SG	Hungary	7.59743	1150	47.5069	20.124	MarotiTorokCurrBiol2022	Hungary_Avars	PRJEB49971	https://www.ebi.ac.uk/ena/browser/view/PRJEB49971
SZRV-168													Hungary_LateAvar.SG	Hungary	6.7913	1263	46.98	20.5598	MarotiTorokCurrBiol2022	Hungary_Avars	PRJEB49971	https://www.ebi.ac.uk/ena/browser/view/PRJEB49971
SZKT-89													Hungary_LateAvar.SG	Hungary	6.50154	1227	46.5636	20.5727	MarotiTorokCurrBiol2022	Hungary_Avars	PRJEB49971	https://www.ebi.ac.uk/ena/browser/view/PRJEB49971
PV-200													Hungary_LateAvar.SG	Hungary	6.40629	1223	46.3044	20.858	MarotiTorokCurrBiol2022	Hungary_Avars	PRJEB49971	https://www.ebi.ac.uk/ena/browser/view/PRJEB49971
ARK-17													Hungary_LateAvar.SG	Hungary	6.15606	1200	47.5942	21.0505	MarotiTorokCurrBiol2022	Hungary_Avars	PRJEB49971	https://www.ebi.ac.uk/ena/browser/view/PRJEB49971
SZKT-311													Hungary_LateAvar.SG	Hungary	6.06881	1263	46.5636	20.5727	MarotiTorokCurrBiol2022	Hungary_Avars	PRJEB49971	https://www.ebi.ac.uk/ena/browser/view/PRJEB49971
ALT-369													Hungary_LateAvar.SG	Hungary	6.03023	1150	47.5069	20.124	MarotiTorokCurrBiol2022	Hungary_Avars	PRJEB49971	https://www.ebi.ac.uk/ena/browser/view/PRJEB49971
OBT-108													Hungary_LateAvar.SG	Hungary	5.94723	1250	46.6501	20.7199	MarotiTorokCurrBiol2022	Hungary_Avars	PRJEB49971	https://www.ebi.ac.uk/ena/browser/view/PRJEB49971
KK2-670													Hungary_LateAvar.SG	Hungary	5.93863	1175	46.38	20.0894	MarotiTorokCurrBiol2022	Hungary_Avars	PRJEB49971	https://www.ebi.ac.uk/ena/browser/view/PRJEB49971
OBT-3													Hungary_LateAvar.SG	Hungary	5.79325	1200	46.6501	20.7199	MarotiTorokCurrBiol2022	Hungary_Avars	PRJEB49971	https://www.ebi.ac.uk/ena/browser/view/PRJEB49971
HH-22													Hungary_LateAvar.SG	Hungary	5.7583	1250	46.5416	19.128	MarotiTorokCurrBiol2022	Hungary_Avars	PRJEB49971	https://www.ebi.ac.uk/ena/browser/view/PRJEB49971
ARK-11													Hungary_LateAvar.SG	Hungary	5.69005	1150	47.5942	21.0505	MarotiTorokCurrBiol2022	Hungary_Avars	PRJEB49971	https://www.ebi.ac.uk/ena/browser/view/PRJEB49971
ARK-29													Hungary_LateAvar.SG	Hungary	5.39754	1220	47.5942	21.0505	MarotiTorokCurrBiol2022	Hungary_Avars	PRJEB49971	https://www.ebi.ac.uk/ena/browser/view/PRJEB49971
ARK-38													Hungary_LateAvar.SG	Hungary	5.37075	1232	47.5942	21.0505	MarotiTorokCurrBiol2022	Hungary_Avars	PRJEB49971	https://www.ebi.ac.uk/ena/browser/view/PRJEB49971
KK1-251													Hungary_LateAvar.SG	Hungary	5.32729	1243	46.38	20.0894	MarotiTorokCurrBiol2022	Hungary_Avars	PRJEB49971	https://www.ebi.ac.uk/ena/browser/view/PRJEB49971
ARK-6													Hungary_LateAvar.SG	Hungary	5.17882	1200	47.5942	21.0505	MarotiTorokCurrBiol2022	Hungary_Avars	PRJEB49971	https://www.ebi.ac.uk/ena/browser/view/PRJEB49971
OBT-51													Hungary_LateAvar.SG	Hungary	5	1230	46.6501	20.7199	MarotiTorokCurrBiol2022	Hungary_Avars	PRJEB49971	https://www.ebi.ac.uk/ena/browser/view/PRJEB49971
TMH-798													Hungary_LateAvar.SG	Hungary	4.91133	1150	47.7427	20.7528	MarotiTorokCurrBiol2022	Hungary_Avars	PRJEB49971	https://www.ebi.ac.uk/ena/browser/view/PRJEB49971
OBH-52													Hungary_LateAvar.SG	Hungary	4.85796	1200	46.5999	20.7384	MarotiTorokCurrBiol2022	Hungary_Avars	PRJEB49971	https://www.ebi.ac.uk/ena/browser/view/PRJEB49971
SZM-332													Hungary_LateAvar.SG	Hungary	4.80569	1225	46.4026	20.274	MarotiTorokCurrBiol2022	Hungary_Avars	PRJEB49971	https://www.ebi.ac.uk/ena/browser/view/PRJEB49971
TMH-509													Hungary_LateAvar.SG	Hungary	4.74848	1150	47.7427	20.7528	MarotiTorokCurrBiol2022	Hungary_Avars	PRJEB49971	https://www.ebi.ac.uk/ena/browser/view/PRJEB49971
SZKT-62													Hungary_LateAvar.SG	Hungary	4.43297	1200	46.5636	20.5727	MarotiTorokCurrBiol2022	Hungary_Avars	PRJEB49971	https://www.ebi.ac.uk/ena/browser/view/PRJEB49971
SZRV-212													Hungary_LateAvar.SG	Hungary	4.39076	1200	46.98	20.5598	MarotiTorokCurrBiol2022	Hungary_Avars	PRJEB49971	https://www.ebi.ac.uk/ena/browser/view/PRJEB49971
OBH-37													Hungary_LateAvar.SG	Hungary	4.32928	1228	46.5999	20.7384	MarotiTorokCurrBiol2022	Hungary_Avars	PRJEB49971	https://www.ebi.ac.uk/ena/browser/view/PRJEB49971
SZK-130													Hungary_LateAvar.SG	Hungary	4.26996	1200	46.2289	20.264	MarotiTorokCurrBiol2022	Hungary_Avars	PRJEB49971	https://www.ebi.ac.uk/ena/browser/view/PRJEB49971
KK1-368													Hungary_LateAvar.SG	Hungary	4.25179	1230	46.38	20.0894	MarotiTorokCurrBiol2022	Hungary_Avars	PRJEB49971	https://www.ebi.ac.uk/ena/browser/view/PRJEB49971
SZRV-277													Hungary_LateAvar.SG	Hungary	4.2026	1200	46.98	20.5598	MarotiTorokCurrBiol2022	Hungary_Avars	PRJEB49971	https://www.ebi.ac.uk/ena/browser/view/PRJEB49971
CSPF-213													Hungary_LateAvar.SG	Hungary	4.09241	1250	46.4361	19.8911	MarotiTorokCurrBiol2022	Hungary_Avars	PRJEB49971	https://www.ebi.ac.uk/ena/browser/view/PRJEB49971
HH-10													Hungary_LateAvar.SG	Hungary	3.98379	1231	46.5416	19.128	MarotiTorokCurrBiol2022	Hungary_Avars	PRJEB49971	https://www.ebi.ac.uk/ena/browser/view/PRJEB49971
ARK-36													Hungary_LateAvar.SG	Hungary	3.79273	1226	47.5942	21.0505	MarotiTorokCurrBiol2022	Hungary_Avars	PRJEB49971	https://www.ebi.ac.uk/ena/browser/view/PRJEB49971
SZRV-316													Hungary_LateAvar.SG	Hungary	3.55353	1200	46.98	20.5598	MarotiTorokCurrBiol2022	Hungary_Avars	PRJEB49971	https://www.ebi.ac.uk/ena/browser/view/PRJEB49971
KK2-445													Hungary_LateAvar.SG	Hungary	3.52779	1175	46.38	20.0894	MarotiTorokCurrBiol2022	Hungary_Avars	PRJEB49971	https://www.ebi.ac.uk/ena/browser/view/PRJEB49971
ARK-50													Hungary_LateAvar.SG	Hungary	3.46883	1217	47.5942	21.0505	MarotiTorokCurrBiol2022	Hungary_Avars	PRJEB49971	https://www.ebi.ac.uk/ena/browser/view/PRJEB49971
KK2-541													Hungary_LateAvar.SG	Hungary	3.42049	1270	46.38	20.0894	MarotiTorokCurrBiol2022	Hungary_Avars	PRJEB49971	https://www.ebi.ac.uk/ena/browser/view/PRJEB49971
ARK-48													Hungary_LateAvar.SG	Hungary	3.33378	1150	47.5942	21.0505	MarotiTorokCurrBiol2022	Hungary_Avars	PRJEB49971	https://www.ebi.ac.uk/ena/browser/view/PRJEB49971
SZRV-266													Hungary_LateAvar.SG	Hungary	3.23882	1162	46.98	20.5598	MarotiTorokCurrBiol2022	Hungary_Avars	PRJEB49971	https://www.ebi.ac.uk/ena/browser/view/PRJEB49971
ARK-14													Hungary_LateAvar.SG	Hungary	3.21988	1156	47.5942	21.0505	MarotiTorokCurrBiol2022	Hungary_Avars	PRJEB49971	https://www.ebi.ac.uk/ena/browser/view/PRJEB49971
ARK-21													Hungary_LateAvar.SG	Hungary	2.84054	1069	47.5942	21.0505	MarotiTorokCurrBiol2022	Hungary_Avars	PRJEB49971	https://www.ebi.ac.uk/ena/browser/view/PRJEB49971
KK2-441													Hungary_LateAvar.SG	Hungary	2.78073	1175	46.38	20.0894	MarotiTorokCurrBiol2022	Hungary_Avars	PRJEB49971	https://www.ebi.ac.uk/ena/browser/view/PRJEB49971
TTSZ-43													Hungary_LateAvar.SG	Hungary	2.77539	1132	47.1962	19.4131	MarotiTorokCurrBiol2022	Hungary_Avars	PRJEB49971	https://www.ebi.ac.uk/ena/browser/view/PRJEB49971
KK1-252													Hungary_LateAvar.SG	Hungary	2.74877	1270	46.38	20.0894	MarotiTorokCurrBiol2022	Hungary_Avars	PRJEB49971	https://www.ebi.ac.uk/ena/browser/view/PRJEB49971
ALT-412													Hungary_LateAvar.SG	Hungary	2.59128	1150	47.5069	20.124	MarotiTorokCurrBiol2022	Hungary_Avars	PRJEB49971	https://www.ebi.ac.uk/ena/browser/view/PRJEB49971
JHT-30													Hungary_LateAvar.SG	Hungary	2.51298	1121	47.5153	20.1427	MarotiTorokCurrBiol2022	Hungary_Avars	PRJEB49971	https://www.ebi.ac.uk/ena/browser/view/PRJEB49971
TMH-1273													Hungary_LateAvar.SG	Hungary	2.48994	1263	47.7427	20.7528	MarotiTorokCurrBiol2022	Hungary_Avars	PRJEB49971	https://www.ebi.ac.uk/ena/browser/view/PRJEB49971
PV-12													Hungary_LateAvar.SG	Hungary	2.38186	1200	46.3044	20.858	MarotiTorokCurrBiol2022	Hungary_Avars	PRJEB49971	https://www.ebi.ac.uk/ena/browser/view/PRJEB49971
TMH-199													Hungary_LateAvar.SG	Hungary	2.22891	1223	47.7427	20.7528	MarotiTorokCurrBiol2022	Hungary_Avars	PRJEB49971	https://www.ebi.ac.uk/ena/browser/view/PRJEB49971
JHT-130													Hungary_LateAvar.SG	Hungary	2.18942	1150	47.5153	20.1427	MarotiTorokCurrBiol2022	Hungary_Avars	PRJEB49971	https://www.ebi.ac.uk/ena/browser/view/PRJEB49971
ARK-49													Hungary_LateAvar.SG	Hungary	1.91044	1090	47.5942	21.0505	MarotiTorokCurrBiol2022	Hungary_Avars	PRJEB49971	https://www.ebi.ac.uk/ena/browser/view/PRJEB49971
ALT-414													Hungary_LateAvar.SG	Hungary	1.75121	1150	47.5069	20.124	MarotiTorokCurrBiol2022	Hungary_Avars	PRJEB49971	https://www.ebi.ac.uk/ena/browser/view/PRJEB49971
SZKT-265													Hungary_LateAvar.SG	Hungary	1.47452	1200	46.5636	20.5727	MarotiTorokCurrBiol2022	Hungary_Avars	PRJEB49971	https://www.ebi.ac.uk/ena/browser/view/PRJEB49971
OBT-106													Hungary_LateAvar.SG	Hungary	1.31447	1250	46.6501	20.7199	MarotiTorokCurrBiol2022	Hungary_Avars	PRJEB49971	https://www.ebi.ac.uk/ena/browser/view/PRJEB49971
VPB-31													Hungary_LateAvar.SG	Hungary	1.10453	1150	46.8003	17.3095	MarotiTorokCurrBiol2022	Hungary_Avars	PRJEB49971	https://www.ebi.ac.uk/ena/browser/view/PRJEB49971
I1504				Hungary_LBA.SG									Hungary_LBA.SG	Hungary	19.164	3140	47.82	19.95	GambaNatureCommunications2014	Bronze/Iron/RomanAge	SRP039766	https://www.ncbi.nlm.nih.gov/sra?term=SRP039766
I1506						Hungary_LBK_MN.SG							Hungary_LBK_MN.SG	Hungary	19.27	7139	47.8465	21.1494	GambaNatureCommunications2014	other	SRP039766	https://www.ncbi.nlm.nih.gov/sra?term=SRP039766
I1495						Hungary_LN_Lengyel_dup.I1495.SG	Balkan_N						Hungary_LN_Lengyel_dup.I1495.SG	Hungary	0.998	6374	47.167	19.833	GambaNatureCommunications2014	other	SRP039766	https://www.ncbi.nlm.nih.gov/sra?term=SRP039766
I1502				Hungary_Mako_EBA_published.SG									Hungary_Mako_EBA_published.SG	Hungary	0.687	4035	47.167	20.833	GambaNatureCommunications2014	Bronze/Iron/RomanAge	SRP039766	https://www.ncbi.nlm.nih.gov/sra?term=SRP039766
RISE479				Hungary_MBA_Vatya.SG									Hungary_MBA_Vatya.SG	Hungary	1.4	3700	47.341	18.896	AllentoftNature2015	Bronze/Iron/RomanAge	PRJEB9021	https://www.ebi.ac.uk/ena/browser/view/PRJEB9021
KV-3367													Hungary_MidAvar_Elite.SG	Hungary	0.895009	1265	46.6199	19.4413	MarotiTorokCurrBiol2022	Hungary_Avars	PRJEB49971	https://www.ebi.ac.uk/ena/browser/view/PRJEB49971
MT-74													Hungary_MidAvar_oEastAsiaHigh.SG	Hungary	3.46429	1286	46.1049	19.3832	MarotiTorokCurrBiol2022	Hungary_Avars	PRJEB49971	https://www.ebi.ac.uk/ena/browser/view/PRJEB49971
CSPF-182													Hungary_MidAvar_oEastAsiaHigh.SG	Hungary	1.91641	1265	46.4361	19.8911	MarotiTorokCurrBiol2022	Hungary_Avars	PRJEB49971	https://www.ebi.ac.uk/ena/browser/view/PRJEB49971
SSD-35													Hungary_MidAvar_oEastAsiaHigh.SG	Hungary	1.81029	1259	46.286	19.1019	MarotiTorokCurrBiol2022	Hungary_Avars	PRJEB49971	https://www.ebi.ac.uk/ena/browser/view/PRJEB49971
SZRV-147													Hungary_MidAvar_oEastAsiaMedium.SG	Hungary	7.74396	1275	46.98	20.5598	MarotiTorokCurrBiol2022	Hungary_Avars	PRJEB49971	https://www.ebi.ac.uk/ena/browser/view/PRJEB49971
KD-16													Hungary_MidAvar_oEastAsiaMedium.SG	Hungary	4.78475	1200	47.404	21.3905	MarotiTorokCurrBiol2022	Hungary_Avars	PRJEB49971	https://www.ebi.ac.uk/ena/browser/view/PRJEB49971
MT-23													Hungary_MidAvar_oEastAsiaMedium.SG	Hungary	1.6015	1265	46.1049	19.3832	MarotiTorokCurrBiol2022	Hungary_Avars	PRJEB49971	https://www.ebi.ac.uk/ena/browser/view/PRJEB49971
PV-116													Hungary_MidAvar.SG	Hungary	8.99235	1191	46.3044	20.858	MarotiTorokCurrBiol2022	Hungary_Avars	PRJEB49971	https://www.ebi.ac.uk/ena/browser/view/PRJEB49971
SZM-255													Hungary_MidAvar.SG	Hungary	6.38526	1240	46.4026	20.274	MarotiTorokCurrBiol2022	Hungary_Avars	PRJEB49971	https://www.ebi.ac.uk/ena/browser/view/PRJEB49971
KDA-188													Hungary_MidAvar.SG	Hungary	5.78705	1244	46.38	20.0894	MarotiTorokCurrBiol2022	Hungary_Avars	PRJEB49971	https://www.ebi.ac.uk/ena/browser/view/PRJEB49971
TMH-388													Hungary_MidAvar.SG	Hungary	5.37786	1275	47.7427	20.7528	MarotiTorokCurrBiol2022	Hungary_Avars	PRJEB49971	https://www.ebi.ac.uk/ena/browser/view/PRJEB49971
SZK-180													Hungary_MidAvar.SG	Hungary	5.25423	1275	46.2289	20.264	MarotiTorokCurrBiol2022	Hungary_Avars	PRJEB49971	https://www.ebi.ac.uk/ena/browser/view/PRJEB49971
PV-125													Hungary_MidAvar.SG	Hungary	5.12519	1417	46.3044	20.858	MarotiTorokCurrBiol2022	Hungary_Avars	PRJEB49971	https://www.ebi.ac.uk/ena/browser/view/PRJEB49971
SZM-38													Hungary_MidAvar.SG	Hungary	5.12336	1300	46.4026	20.274	MarotiTorokCurrBiol2022	Hungary_Avars	PRJEB49971	https://www.ebi.ac.uk/ena/browser/view/PRJEB49971
KDA-485													Hungary_MidAvar.SG	Hungary	4.83764	1270	46.38	20.0894	MarotiTorokCurrBiol2022	Hungary_Avars	PRJEB49971	https://www.ebi.ac.uk/ena/browser/view/PRJEB49971
MT-17													Hungary_MidAvar.SG	Hungary	4.67077	1265	46.1049	19.3832	MarotiTorokCurrBiol2022	Hungary_Avars	PRJEB49971	https://www.ebi.ac.uk/ena/browser/view/PRJEB49971
SSD-144													Hungary_MidAvar.SG	Hungary	4.54842	1265	46.286	19.1019	MarotiTorokCurrBiol2022	Hungary_Avars	PRJEB49971	https://www.ebi.ac.uk/ena/browser/view/PRJEB49971
SZM-24													Hungary_MidAvar.SG	Hungary	4.45608	1270	46.4026	20.274	MarotiTorokCurrBiol2022	Hungary_Avars	PRJEB49971	https://www.ebi.ac.uk/ena/browser/view/PRJEB49971
TMH-756													Hungary_MidAvar.SG	Hungary	3.62448	1250	47.7427	20.7528	MarotiTorokCurrBiol2022	Hungary_Avars	PRJEB49971	https://www.ebi.ac.uk/ena/browser/view/PRJEB49971
KDA-520													Hungary_MidAvar.SG	Hungary	3.4844	1270	46.38	20.0894	MarotiTorokCurrBiol2022	Hungary_Avars	PRJEB49971	https://www.ebi.ac.uk/ena/browser/view/PRJEB49971
KDA-517													Hungary_MidAvar.SG	Hungary	2.93501	1270	46.38	20.0894	MarotiTorokCurrBiol2022	Hungary_Avars	PRJEB49971	https://www.ebi.ac.uk/ena/browser/view/PRJEB49971
SSD-151													Hungary_MidAvar.SG	Hungary	2.64149	1265	46.286	19.1019	MarotiTorokCurrBiol2022	Hungary_Avars	PRJEB49971	https://www.ebi.ac.uk/ena/browser/view/PRJEB49971
HH-102													Hungary_MidAvar.SG	Hungary	2.62328	1288	46.5416	19.128	MarotiTorokCurrBiol2022	Hungary_Avars	PRJEB49971	https://www.ebi.ac.uk/ena/browser/view/PRJEB49971
ALT-224													Hungary_MidAvar.SG	Hungary	2.5832	1250	47.5069	20.124	MarotiTorokCurrBiol2022	Hungary_Avars	PRJEB49971	https://www.ebi.ac.uk/ena/browser/view/PRJEB49971
MS-50													Hungary_MidAvar.SG	Hungary	2.19011	1270	46.3335	19.5315	MarotiTorokCurrBiol2022	Hungary_Avars	PRJEB49971	https://www.ebi.ac.uk/ena/browser/view/PRJEB49971
SZM-259													Hungary_MidAvar.SG	Hungary	2.09963	1300	46.4026	20.274	MarotiTorokCurrBiol2022	Hungary_Avars	PRJEB49971	https://www.ebi.ac.uk/ena/browser/view/PRJEB49971
SZK-83													Hungary_MidAvar.SG	Hungary	1.56172	1275	46.2289	20.264	MarotiTorokCurrBiol2022	Hungary_Avars	PRJEB49971	https://www.ebi.ac.uk/ena/browser/view/PRJEB49971
SSD-198													Hungary_MidAvar.SG	Hungary	1.50737	1265	46.286	19.1019	MarotiTorokCurrBiol2022	Hungary_Avars	PRJEB49971	https://www.ebi.ac.uk/ena/browser/view/PRJEB49971
KPM-23													Hungary_MidAvar.SG	Hungary	1.3435	1228	46.7464	19.4413	MarotiTorokCurrBiol2022	Hungary_Avars	PRJEB49971	https://www.ebi.ac.uk/ena/browser/view/PRJEB49971
CSPF-37													Hungary_MiddleAvar.SG	Hungary	3.84637	1300	46.4361	19.8911	MarotiTorokCurrBiol2022	Hungary_Avars	PRJEB49971	https://www.ebi.ac.uk/ena/browser/view/PRJEB49971
KV-3456													Hungary_MidLateAvar_Elite.SG	Hungary	1.61848	1137	46.6199	19.4413	MarotiTorokCurrBiol2022	Hungary_Avars	PRJEB49971	https://www.ebi.ac.uk/ena/browser/view/PRJEB49971
ARK-41													Hungary_MidLateAvar.SG	Hungary	6.14094	1244	47.5942	21.0505	MarotiTorokCurrBiol2022	Hungary_Avars	PRJEB49971	https://www.ebi.ac.uk/ena/browser/view/PRJEB49971
KPM-27													Hungary_MidLateAvar.SG	Hungary	4.44917	1250	46.7464	19.4413	MarotiTorokCurrBiol2022	Hungary_Avars	PRJEB49971	https://www.ebi.ac.uk/ena/browser/view/PRJEB49971
KK1-245													Hungary_MidLateAvar.SG	Hungary	3.14128	1243	46.38	20.0894	MarotiTorokCurrBiol2022	Hungary_Avars	PRJEB49971	https://www.ebi.ac.uk/ena/browser/view/PRJEB49971
ALT-442													Hungary_MidLateAvar.SG	Hungary	2.96821	1250	47.5069	20.124	MarotiTorokCurrBiol2022	Hungary_Avars	PRJEB49971	https://www.ebi.ac.uk/ena/browser/view/PRJEB49971
JHT-154													Hungary_MidLateAvar.SG	Hungary	2.59659	1250	47.5153	20.1427	MarotiTorokCurrBiol2022	Hungary_Avars	PRJEB49971	https://www.ebi.ac.uk/ena/browser/view/PRJEB49971
KK2-429													Hungary_MidLateAvar.SG	Hungary	1.56121	1175	46.38	20.0894	MarotiTorokCurrBiol2022	Hungary_Avars	PRJEB49971	https://www.ebi.ac.uk/ena/browser/view/PRJEB49971
I1496						Hungary_MN_LBK_published.SG	LBK						Hungary_MN_LBK_published.SG	Hungary	1.043	7052	47.167	19.833	GambaNatureCommunications2014	other	SRP039766	https://www.ncbi.nlm.nih.gov/sra?term=SRP039766
NEO142						Hungary_Neolithic_Tisza	Balkan_N						Hungary_Neolithic_Tisza	Hungary	0.879926	6625	46.369	20.424	AllentoftNature2024	other	PRJEB64656	https://www.ebi.ac.uk/ena/browser/view/PRJEB64656
ANY-4027						Hungary_Starcevo_EN	Balkan_N						Hungary_Starcevo_EN	Hungary	1.64999	6450	46.2248	18.8031	MarotiTorokCurrBiol2022	other	PRJEB49971	https://www.ebi.ac.uk/ena/browser/view/PRJEB49971
VM-33						Hungary_Tisza_LN	Balkan_N						Hungary_Tisza_LN	Hungary	2.70924	6700	47.0779	21.2389	MarotiTorokCurrBiol2022	other	PRJEB49971	https://www.ebi.ac.uk/ena/browser/view/PRJEB49971
HGO-26						Hungary_Tisza_LN	Balkan_N						Hungary_Tisza_LN	Hungary	1.79826	6700	46.3942	20.5248	MarotiTorokCurrBiol2022	other	PRJEB49971	https://www.ebi.ac.uk/ena/browser/view/PRJEB49971
esp005				Iberia_BA.SG									Iberia_BA.SG	Spain	3.3881	3400	42.3229	-2.41212	ValdioseraPNAS2018	Bronze/Iron/RomanAge	PRJEB23467	https://www.ebi.ac.uk/ena/browser/view/PRJEB23467
atp002						Iberia_C_oAnatolia.SG							Iberia_C_oAnatolia.SG	Spain	11.3233	4746	42.3527	-3.51832	ValdioseraPNAS2018	other	PRJEB23467	https://www.ebi.ac.uk/ena/browser/view/PRJEB23467
atp016						Iberia_C.SG	Iberia_C						Iberia_C.SG	Spain	15.3257	4971	42.3527	-3.51832	ValdioseraPNAS2018	other	PRJEB23467	https://www.ebi.ac.uk/ena/browser/view/PRJEB23467
atp12-1420						Iberia_C.SG	Iberia_C						Iberia_C.SG	Spain	2.81428	4868	42.3527	-3.51832	ValdioseraPNAS2018	other	PRJEB23467	https://www.ebi.ac.uk/ena/browser/view/PRJEB23467
por002						Iberia_C.SG	Iberia_C						Iberia_C.SG	Spain	1.03793	5111	42.3527	-3.51832	ValdioseraPNAS2018	other	PRJEB23467	https://www.ebi.ac.uk/ena/browser/view/PRJEB23467
CB13						Iberia_EN.SG	Iberia_EN						Iberia_EN.SG	Spain	0.979	7348	41.37	1.89	OlaldeMBE2015	other	PRJNA280812	https://www.ebi.ac.uk/ena/browser/view/PRJNA280812
mur						Iberia_EN.SG	Iberia_EN						Iberia_EN.SG	Spain	4.21142	7127	37.5422	-4.30388	ValdioseraPNAS2018	other	PRJEB23467	https://www.ebi.ac.uk/ena/browser/view/PRJEB23467
Chan					Iberia_HG.SG								Iberia_HG.SG	Spain	5.74023	9131	42.7344	-7.03054	GonzalesFortesCurrentBiology2017	other	PRJEB20614	https://www.ebi.ac.uk/ena/browser/view/PRJEB20614
Canes					Iberia_HG.SG								Iberia_HG.SG	Spain	1.83946	7115	43.355	-4.71668	GonzalesFortesCurrentBiology2017	other	PRJEB20614	https://www.ebi.ac.uk/ena/browser/view/PRJEB20614
I0585					Iberia_HG.SG							WHG	Iberia_HG.SG	Spain	4.15659	7811	42.911	-5.3778	OlaldeNature2014	other	PRJNA230689	https://www.ebi.ac.uk/ena/browser/view/PRJNA230689
NEO648					Iberia_Mesolithic								Iberia_Mesolithic	Spain	1.76833	7524	43.402	-4.707	AllentoftNature2024	other	PRJEB64656	https://www.ebi.ac.uk/ena/browser/view/PRJEB64656
LU339				Iberia_MN_BA.SG		Iberia_MN_BA.SG	Iberia_N						Iberia_MN_BA.SG	Portugal	3.474	6798	41.7083	-6.92778	GonzalesFortesProcRoyalSocB2019	other	PRJEB29189	https://www.ebi.ac.uk/ena/browser/view/PRJEB29189
LD270				Iberia_MN_BA.SG		Iberia_MN_BA.SG	Iberia_N						Iberia_MN_BA.SG	Portugal	2.94252	6336	41.7083	-6.92778	GonzalesFortesProcRoyalSocB2019	other	PRJEB29189	https://www.ebi.ac.uk/ena/browser/view/PRJEB29189
LD1174				Iberia_MN_BA.SG		Iberia_MN_BA.SG	Iberia_N						Iberia_MN_BA.SG	Spain	2.25252	6415	37.4061	-4.41639	GonzalesFortesProcRoyalSocB2019	other	PRJEB29189	https://www.ebi.ac.uk/ena/browser/view/PRJEB29189
NEO632						Iberia_Neolithic_Cardial							Iberia_Neolithic_Cardial	Portugal	1.59279	7347	39.648	-8.415	AllentoftNature2024	other	PRJEB64656	https://www.ebi.ac.uk/ena/browser/view/PRJEB64656
NEO631						Iberia_Neolithic_Cardial							Iberia_Neolithic_Cardial	Portugal	1.59114	7135	39.648	-8.415	AllentoftNature2024	other	PRJEB64656	https://www.ebi.ac.uk/ena/browser/view/PRJEB64656
KOV-A2										Iceland_MED.SG	Iceland_MED.SG		Iceland_Early_Christian_o.SG	Iceland	0.57	236	64.1108	-21.9094	EbeneserdottirScience2018	Vikings	PRJEB26760	https://www.ebi.ac.uk/ena/browser/view/PRJEB26760
TSK-A26										Iceland_VA.SG	Iceland_Early_Christian_V.SG		Iceland_Early_Christian.SG	Iceland	0.77	825	64.1203	-19.8209	EbeneserdottirScience2018	Vikings	PRJEB26760	https://www.ebi.ac.uk/ena/browser/view/PRJEB26760
FOV-A1										Iceland_MED.SG	Iceland_MED.SG		Iceland_Early_Christian.SG	Iceland	0.68	603	65.4376	-14.6026	EbeneserdottirScience2018	Vikings	PRJEB26760	https://www.ebi.ac.uk/ena/browser/view/PRJEB26760
HSJ-A1										Iceland_Pre_Christian.SG	Iceland_Pre_Christian_V.SG		Iceland_Pre_Christian.SG	Iceland	30.74	1015	65.3975	-14.656	EbeneserdottirScience2018	Vikings	PRJEB26760	https://www.ebi.ac.uk/ena/browser/view/PRJEB26760
STT-A2										Iceland_Pre_Christian.SG	Iceland_Pre_Christian_V.SG		Iceland_Pre_Christian.SG	Iceland	12.92	1000	65.5333	-14.4667	EbeneserdottirScience2018	Vikings	PRJEB26760	https://www.ebi.ac.uk/ena/browser/view/PRJEB26760
SSG-A2										Iceland_Pre_Christian.SG	Iceland_Pre_Christian_V.SG		Iceland_Pre_Christian.SG	Iceland	10.56	1025	65.7229	-18.1865	EbeneserdottirScience2018	Vikings	PRJEB26760	https://www.ebi.ac.uk/ena/browser/view/PRJEB26760
SSG-A4										Iceland_Pre_Christian.SG	Iceland_Pre_Christian_V.SG		Iceland_Pre_Christian.SG	Iceland	7.26	1025	65.7229	-18.1865	EbeneserdottirScience2018	Vikings	PRJEB26760	https://www.ebi.ac.uk/ena/browser/view/PRJEB26760
SBT-A1										Iceland_Pre_Christian.SG	Iceland_Pre_Christian_V.SG		Iceland_Pre_Christian.SG	Iceland	6.01	1015	65.6	-20.1667	EbeneserdottirScience2018	Vikings	PRJEB26760	https://www.ebi.ac.uk/ena/browser/view/PRJEB26760
DAV-A8										Iceland_Pre_Christian.SG	Iceland_Pre_Christian_V.SG		Iceland_Pre_Christian.SG	Iceland	3.31	1000	65.9667	-18.5333	EbeneserdottirScience2018	Vikings	PRJEB26760	https://www.ebi.ac.uk/ena/browser/view/PRJEB26760
VDP-A6										Iceland_Pre_Christian.SG	Iceland_Pre_Christian_V.SG		Iceland_Pre_Christian.SG	Iceland	1.86	1000	65.5707	-24.0658	EbeneserdottirScience2018	Vikings	PRJEB26760	https://www.ebi.ac.uk/ena/browser/view/PRJEB26760
VDP-A5										Iceland_Pre_Christian.SG	Iceland_Pre_Christian_V.SG		Iceland_Pre_Christian.SG	Iceland	1.32	1000	65.5707	-24.0658	EbeneserdottirScience2018	Vikings	PRJEB26760	https://www.ebi.ac.uk/ena/browser/view/PRJEB26760
SVK-A1										Iceland_Pre_Christian.SG	Iceland_Pre_Christian_V.SG		Iceland_Pre_Christian.SG	Iceland	1.07	1015	65.906	-16.5408	EbeneserdottirScience2018	Vikings	PRJEB26760	https://www.ebi.ac.uk/ena/browser/view/PRJEB26760
TGS-A1										Iceland_Pre_Christian.SG	Iceland_Pre_Christian_V.SG		Iceland_Pre_Christian.SG	Iceland	1.01	854	65.7333	-19.6333	EbeneserdottirScience2018	Vikings	PRJEB26760	https://www.ebi.ac.uk/ena/browser/view/PRJEB26760
FSS-A1										Iceland_Pre_Christian.SG	Iceland_Pre_Christian_V.SG		Iceland_Pre_Christian.SG	Iceland	0.94	1015	65.317	-19.15	EbeneserdottirScience2018	Vikings	PRJEB26760	https://www.ebi.ac.uk/ena/browser/view/PRJEB26760
VDP-A7										Iceland_Pre_Christian.SG	Iceland_Pre_Christian_V.SG		Iceland_Pre_Christian.SG	Iceland	0.83	1000	65.5707	-24.0658	EbeneserdottirScience2018	Vikings	PRJEB26760	https://www.ebi.ac.uk/ena/browser/view/PRJEB26760
KNS-A1										Iceland_Pre_Christian.SG	Iceland_Pre_Christian_V.SG		Iceland_Pre_Christian.SG	Iceland	0.71	950	64	-20.15	EbeneserdottirScience2018	Vikings	PRJEB26760	https://www.ebi.ac.uk/ena/browser/view/PRJEB26760
DKS-A1										Iceland_Pre_Christian.SG	Iceland_Pre_Christian_V.SG		Iceland_Pre_Christian.SG	Iceland	0.56	1025	64.8851	-24.0445	EbeneserdottirScience2018	Vikings	PRJEB26760	https://www.ebi.ac.uk/ena/browser/view/PRJEB26760
GRS-A1										Iceland_Pre_Christian.SG	Iceland_Pre_Christian_V.SG		Iceland_Pre_Christian.SG	Iceland	0.55	1015	65.6422	-16.1203	EbeneserdottirScience2018	Vikings	PRJEB26760	https://www.ebi.ac.uk/ena/browser/view/PRJEB26760
VK102										Iceland_VA.SG	Iceland_VA.SG		Iceland.Viking.SG	Iceland	4.163	850	65.61	-17.16	MargaryanNature2020	Vikings	PRJEB37976	https://www.ebi.ac.uk/ena/browser/view/PRJEB37976
VK129										Iceland_VA.SG	Iceland_VA.SG		Iceland.Viking.SG	Iceland	3.62	1000	65.79	-17.34	MargaryanNature2020	Vikings	PRJEB37976	https://www.ebi.ac.uk/ena/browser/view/PRJEB37976
VK230										Iceland_VA.SG	Iceland_VA.SG		Iceland.Viking.SG	Iceland	2.51	850	65.61	-17.16	MargaryanNature2020	Vikings	PRJEB37976	https://www.ebi.ac.uk/ena/browser/view/PRJEB37976
VK98										Iceland_VA.SG	Iceland_VA.SG		Iceland.Viking.SG	Iceland	2.491	850	65.61	-17.16	MargaryanNature2020	Vikings	PRJEB37976	https://www.ebi.ac.uk/ena/browser/view/PRJEB37976
VK101										Iceland_VA.SG	Iceland_VA.SG		Iceland.Viking.SG	Iceland	1.932	850	65.61	-17.16	MargaryanNature2020	Vikings	PRJEB37976	https://www.ebi.ac.uk/ena/browser/view/PRJEB37976
VK128										Iceland_VA.SG	Iceland_VA.SG		Iceland.Viking.SG	Iceland	1.489	1000	65.71	-23.75	MargaryanNature2020	Vikings	PRJEB37976	https://www.ebi.ac.uk/ena/browser/view/PRJEB37976
VK95										Iceland_VA.SG	Iceland_VA.SG		Iceland.Viking.SG	Iceland	1.319	850	65.61	-17.16	MargaryanNature2020	Vikings	PRJEB37976	https://www.ebi.ac.uk/ena/browser/view/PRJEB37976
VK122										Iceland_VA.SG	Iceland_VA.SG		Iceland.Viking.SG	Iceland	1.31	850	65.61	-17.16	MargaryanNature2020	Vikings	PRJEB37976	https://www.ebi.ac.uk/ena/browser/view/PRJEB37976
VK123										Iceland_VA.SG	Iceland_VA.SG		Iceland.Viking.SG	Iceland	1.148	850	65.61	-17.16	MargaryanNature2020	Vikings	PRJEB37976	https://www.ebi.ac.uk/ena/browser/view/PRJEB37976
VK127										Iceland_VA.SG	Iceland_VA.SG		Iceland.Viking.SG	Iceland	1.055	1000	65.71	-23.75	MargaryanNature2020	Vikings	PRJEB37976	https://www.ebi.ac.uk/ena/browser/view/PRJEB37976
VK99										Iceland_VA.SG	Iceland_VA.SG		Iceland.Viking.SG	Iceland	0.735	850	65.61	-17.16	MargaryanNature2020	Vikings	PRJEB37976	https://www.ebi.ac.uk/ena/browser/view/PRJEB37976
VK225										Iceland_VA.SG	Iceland_VA.SG		Iceland.Viking.SG	Iceland	0.594	850	65.61	-17.16	MargaryanNature2020	Vikings	PRJEB37976	https://www.ebi.ac.uk/ena/browser/view/PRJEB37976
VK227										Iceland_VA.SG	Iceland_VA.SG		Iceland.Viking.SG	Iceland	0.544	850	65.61	-17.16	MargaryanNature2020	Vikings	PRJEB37976	https://www.ebi.ac.uk/ena/browser/view/PRJEB37976
F38													Iran_IA_Hasanlu.SG	Iran	2.041	2852	37.005	45.459	BroushakiScience2016	other	PRJEB14180	https://www.ebi.ac.uk/ena/browser/view/PRJEB14180
AH1						Iran_TepeAbdulHosein_N.SG	Iran_N						Iran_TepeAbdulHosein_N.SG	Iran	1.295	9900	34.1883	48.3689	BroushakiScience2016	other	PRJEB14180	https://www.ebi.ac.uk/ena/browser/view/PRJEB14180
AH4						Iran_TepeAbdulHosein_N.SG	Iran_N						Iran_TepeAbdulHosein_N.SG	Iran	0.966	9930	34.1883	48.3689	BroushakiScience2016	other	PRJEB14180	https://www.ebi.ac.uk/ena/browser/view/PRJEB14180
AH2						Iran_TepeAbdulHosein_N.SG	Iran_N						Iran_TepeAbdulHosein_N.SG	Iran	0.716	9931	34.1883	48.3689	BroushakiScience2016	other	PRJEB14180	https://www.ebi.ac.uk/ena/browser/view/PRJEB14180
WC1						Iran_Wezmeh_N.SG	Iran_N						Iran_Wezmeh_N.SG	Iran	10.388	9219	34.6129	47.1057	BroushakiScience2016	other	PRJEB14180	https://www.ebi.ac.uk/ena/browser/view/PRJEB14180
rath1				Ireland_BA.SG									Ireland_BA.SG	Ireland	11.63	3906	55.2921	-6.19168	CassidyPNAS2016	Bronze/Iron/RomanAge	PRJEB11995	https://www.ebi.ac.uk/ena/browser/view/PRJEB11995
rath3				Ireland_BA.SG									Ireland_BA.SG	Ireland	0.838	3585	55.2921	-6.19168	CassidyPNAS2016	Bronze/Iron/RomanAge	PRJEB11995	https://www.ebi.ac.uk/ena/browser/view/PRJEB11995
JP14						Ireland_MN.SG	Ireland_MN						Ireland_MN.SG	Ireland	16.5748	5497	52.52	-7.17	CassidyNature2020	other	PRJEB36854	https://www.ebi.ac.uk/ena/browser/view/PRJEB36854
PB675						Ireland_MN.SG	Ireland_MN						Ireland_MN.SG	Ireland	15.8915	5416	52.99	-9.11	CassidyNature2020	other	PRJEB36854	https://www.ebi.ac.uk/ena/browser/view/PRJEB36854
PB443						Ireland_MN.SG	Ireland_MN						Ireland_MN.SG	Ireland	2.1776	5490	52.99	-9.11	CassidyNature2020	other	PRJEB36854	https://www.ebi.ac.uk/ena/browser/view/PRJEB36854
PB672						Ireland_MN.SG	Ireland_MN						Ireland_MN.SG	Ireland	2.1675	5456	52.99	-9.11	CassidyNature2020	other	PRJEB36854	https://www.ebi.ac.uk/ena/browser/view/PRJEB36854
PN10_PN113						Ireland_MN.SG	Ireland_MN						Ireland_MN.SG	Ireland	2.1575	5731	53.05	-9.14	CassidyNature2020	other	PRJEB36854	https://www.ebi.ac.uk/ena/browser/view/PRJEB36854
PB357						Ireland_MN.SG	Ireland_MN						Ireland_MN.SG	Ireland	2.1375	5555	52.99	-9.11	CassidyNature2020	other	PRJEB36854	https://www.ebi.ac.uk/ena/browser/view/PRJEB36854
ARD2						Ireland_MN.SG	Ireland_MN						Ireland_MN.SG	Ireland	1.8553	5398	52.93	-8.15	CassidyNature2020	other	PRJEB36854	https://www.ebi.ac.uk/ena/browser/view/PRJEB36854
PB186						Ireland_MN.SG	Ireland_MN						Ireland_MN.SG	Ireland	1.7464	5406	52.99	-9.11	CassidyNature2020	other	PRJEB36854	https://www.ebi.ac.uk/ena/browser/view/PRJEB36854
PB581						Ireland_MN.SG	Ireland_MN						Ireland_MN.SG	Ireland	1.7036	5405	52.99	-9.11	CassidyNature2020	other	PRJEB36854	https://www.ebi.ac.uk/ena/browser/view/PRJEB36854
PN107						Ireland_MN.SG	Ireland_MN						Ireland_MN.SG	Ireland	1.5117	5698	53.05	-9.14	CassidyNature2020	other	PRJEB36854	https://www.ebi.ac.uk/ena/browser/view/PRJEB36854
ASH3						Ireland_MN.SG	Ireland_MN						Ireland_MN.SG	Ireland	1.3191	5604	52.93	-8.19	CassidyNature2020	other	PRJEB36854	https://www.ebi.ac.uk/ena/browser/view/PRJEB36854
CH448						Ireland_MN.SG	Ireland_MN						Ireland_MN.SG	Ireland	1.3011	5523	54.05	-7.03	CassidyNature2020	other	PRJEB36854	https://www.ebi.ac.uk/ena/browser/view/PRJEB36854
BG72						Ireland_MN.SG							Ireland_MN.SG	Ireland	1.2565	5481	52.81	-6.82	CassidyNature2020	other	PRJEB36854	https://www.ebi.ac.uk/ena/browser/view/PRJEB36854
ANN1						Ireland_MN.SG	Ireland_MN						Ireland_MN.SG	Ireland	1.2312	5407	52.68	-8.46	CassidyNature2020	other	PRJEB36854	https://www.ebi.ac.uk/ena/browser/view/PRJEB36854
PN03						Ireland_MN.SG	Ireland_MN						Ireland_MN.SG	Ireland	1.2076	5473	53.05	-9.14	CassidyNature2020	other	PRJEB36854	https://www.ebi.ac.uk/ena/browser/view/PRJEB36854
PN07						Ireland_MN.SG	Ireland_MN						Ireland_MN.SG	Ireland	1.1942	5395	53.05	-9.14	CassidyNature2020	other	PRJEB36854	https://www.ebi.ac.uk/ena/browser/view/PRJEB36854
PN04						Ireland_MN.SG	Ireland_MN						Ireland_MN.SG	Ireland	1.1802	5730	53.05	-9.14	CassidyNature2020	other	PRJEB36854	https://www.ebi.ac.uk/ena/browser/view/PRJEB36854
PN02						Ireland_MN.SG	Ireland_MN						Ireland_MN.SG	Ireland	1.1469	5545	53.05	-9.14	CassidyNature2020	other	PRJEB36854	https://www.ebi.ac.uk/ena/browser/view/PRJEB36854
PN06						Ireland_MN.SG	Ireland_MN						Ireland_MN.SG	Ireland	1.1376	5472	53.05	-9.14	CassidyNature2020	other	PRJEB36854	https://www.ebi.ac.uk/ena/browser/view/PRJEB36854
GNM1076						Ireland_MN.SG	Ireland_MN						Ireland_MN.SG	Ireland	1.0406	5141	53.97	-9.63	CassidyNature2020	other	PRJEB36854	https://www.ebi.ac.uk/ena/browser/view/PRJEB36854
PB2031						Ireland_MN.SG	Ireland_MN						Ireland_MN.SG	Ireland	1.0344	5414	52.99	-9.11	CassidyNature2020	other	PRJEB36854	https://www.ebi.ac.uk/ena/browser/view/PRJEB36854
PN05						Ireland_MN.SG	Ireland_MN						Ireland_MN.SG	Ireland	1.0045	5715	53.05	-9.14	CassidyNature2020	other	PRJEB36854	https://www.ebi.ac.uk/ena/browser/view/PRJEB36854
PB768						Ireland_MN.SG	Ireland_MN						Ireland_MN.SG	Ireland	0.9949	5492	52.99	-9.11	CassidyNature2020	other	PRJEB36854	https://www.ebi.ac.uk/ena/browser/view/PRJEB36854
ASH1						Ireland_MN.SG	Ireland_MN						Ireland_MN.SG	Ireland	0.9015	5518	52.93	-8.19	CassidyNature2020	other	PRJEB36854	https://www.ebi.ac.uk/ena/browser/view/PRJEB36854
PN112						Ireland_MN.SG	Ireland_MN						Ireland_MN.SG	Ireland	0.8748	5586	53.05	-9.14	CassidyNature2020	other	PRJEB36854	https://www.ebi.ac.uk/ena/browser/view/PRJEB36854
PN12						Ireland_MN.SG	Ireland_MN						Ireland_MN.SG	Ireland	0.7817	5402	53.05	-9.14	CassidyNature2020	other	PRJEB36854	https://www.ebi.ac.uk/ena/browser/view/PRJEB36854
GNM1007						Ireland_MN.SG	Ireland_MN						Ireland_MN.SG	Ireland	0.7469	5309	53.97	-9.63	CassidyNature2020	other	PRJEB36854	https://www.ebi.ac.uk/ena/browser/view/PRJEB36854
PB1327						Ireland_MN.SG	Ireland_MN						Ireland_MN.SG	Ireland	0.7355	5405	52.99	-9.11	CassidyNature2020	other	PRJEB36854	https://www.ebi.ac.uk/ena/browser/view/PRJEB36854
PN13						Ireland_MN.SG							Ireland_MN.SG	Ireland	0.6766	5590	53.05	-9.14	CassidyNature2020	other	PRJEB36854	https://www.ebi.ac.uk/ena/browser/view/PRJEB36854
PB1794						Ireland_MN.SG							Ireland_MN.SG	Ireland	0.5466	5506	52.99	-9.11	CassidyNature2020	other	PRJEB36854	https://www.ebi.ac.uk/ena/browser/view/PRJEB36854
PN16						Ireland_MN.SG	Ireland_MN						Ireland_MN.SG	Ireland	0.5362	5451	53.05	-9.14	CassidyNature2020	other	PRJEB36854	https://www.ebi.ac.uk/ena/browser/view/PRJEB36854
bally						Ireland_MN.SG	Ireland_MN						Ireland_MN.SG	Ireland	11.285	5132	54.5422	-5.95667	CassidyPNAS2016	other	PRJEB11995	https://www.ebi.ac.uk/ena/browser/view/PRJEB11995
prs009						Ireland_MN.SG	Ireland_MN						Ireland_MN.SG	Ireland	7.1	5380			SanchezQuintoPNAS2019	other	PRJEB31045	https://www.ebi.ac.uk/ena/browser/view/PRJEB31045
prs016						Ireland_MN.SG	Ireland_MN						Ireland_MN.SG	Ireland	6.4	5560	54.2469	-8.55609	SanchezQuintoPNAS2019	other	PRJEB31045	https://www.ebi.ac.uk/ena/browser/view/PRJEB31045
prs002						Ireland_MN.SG	Ireland_MN						Ireland_MN.SG	Ireland	5.76	5675	54.2469	-8.55609	SanchezQuintoPNAS2019	other	PRJEB31045	https://www.ebi.ac.uk/ena/browser/view/PRJEB31045
prs013						Ireland_MN.SG	Ireland_MN						Ireland_MN.SG	Ireland	4.73	5450			SanchezQuintoPNAS2019	other	PRJEB31045	https://www.ebi.ac.uk/ena/browser/view/PRJEB31045
SRA62					Ireland.HG.SG								Ireland.HG.SG	Ireland	13.2463	5979	54.3	-8.34	CassidyNature2020	other	PRJEB36854	https://www.ebi.ac.uk/ena/browser/view/PRJEB36854
KGH6					Ireland.HG.SG								Ireland.HG.SG	Ireland	1.0985	6662	52.6	-8.33	CassidyNature2020	other	PRJEB36854	https://www.ebi.ac.uk/ena/browser/view/PRJEB36854
NG10						Ireland.Passage.SG							Ireland.Passage.SG	Ireland	19.0551	5170	53.69	-6.48	CassidyNature2020	other	PRJEB36854	https://www.ebi.ac.uk/ena/browser/view/PRJEB36854
CAK532						Ireland.Passage.SG	Ireland_Passage						Ireland.Passage.SG	Ireland	1.9264	4876	54.06	-8.38	CassidyNature2020	other	PRJEB36854	https://www.ebi.ac.uk/ena/browser/view/PRJEB36854
CAK533						Ireland.Passage.SG	Ireland_Passage						Ireland.Passage.SG	Ireland	1.5626	4924	54.06	-8.38	CassidyNature2020	other	PRJEB36854	https://www.ebi.ac.uk/ena/browser/view/PRJEB36854
CAK68						Ireland.Passage.SG	Ireland_Passage						Ireland.Passage.SG	Ireland	1.4729	4491	54.06	-8.38	CassidyNature2020	other	PRJEB36854	https://www.ebi.ac.uk/ena/browser/view/PRJEB36854
MB6						Ireland.Passage.SG	Ireland_Passage						Ireland.Passage.SG	Ireland	1.123	5175	54.36	-5.49	CassidyNature2020	other	PRJEB36854	https://www.ebi.ac.uk/ena/browser/view/PRJEB36854
CAK530						Ireland.Passage.SG	Ireland_Passage						Ireland.Passage.SG	Ireland	0.967	4713	54.06	-8.38	CassidyNature2020	other	PRJEB36854	https://www.ebi.ac.uk/ena/browser/view/PRJEB36854
CAK531						Ireland.Passage.SG	Ireland_Passage						Ireland.Passage.SG	Ireland	0.861	4703	54.06	-8.38	CassidyNature2020	other	PRJEB36854	https://www.ebi.ac.uk/ena/browser/view/PRJEB36854
NGZ1						Ireland.Passage.SG	Ireland_Passage						Ireland.Passage.SG	Ireland	0.6106	5005	53.7	-6.48	CassidyNature2020	other	PRJEB36854	https://www.ebi.ac.uk/ena/browser/view/PRJEB36854
VK545										Ireland_VA.SG	Ireland_VA.SG		Ireland.Viking.SG	Ireland	1.852	1185	53.34	-6.27	MargaryanNature2020	Vikings	PRJEB37976	https://www.ebi.ac.uk/ena/browser/view/PRJEB37976
VK544										Ireland_VA.SG	Ireland_VA.SG		Ireland.Viking.SG	Ireland	1.613	1100	53.39	-6.3	MargaryanNature2020	Vikings	PRJEB37976	https://www.ebi.ac.uk/ena/browser/view/PRJEB37976
VK543										Ireland_VA.SG	Ireland_VA.SG		Ireland.Viking.SG	Ireland	1.001	1100	53.51	-10.13	MargaryanNature2020	Vikings	PRJEB37976	https://www.ebi.ac.uk/ena/browser/view/PRJEB37976
VK170										IoM_VA.SG	IoM_VA.SG		IsleOfMan.Viking.SG	IsleOfMan	1.22	1050	54.08	-4.68	MargaryanNature2020	Vikings	PRJEB37976	https://www.ebi.ac.uk/ena/browser/view/PRJEB37976
NEO806				Italy_BronzeAge.SG									Italy_BronzeAge	Italy	1.2727	3013	40.957	17.29	AllentoftNature2024	Bronze/Iron/RomanAge	PRJEB64656	https://www.ebi.ac.uk/ena/browser/view/PRJEB64656
RISE489				Italy_North_Remedello_C.SG									Italy_North_Remedello_C.SG	Italy	0.548	4693	45.26	10.379	AllentoftNature2015	Bronze/Iron/RomanAge	PRJEB9021	https://www.ebi.ac.uk/ena/browser/view/PRJEB9021
R1225													Italy_PalazzoDellaCancelleria_Medieval_oAegean.SG	Italy	0.618098	465	41.8965	12.4719	AntonioElife2024	other	PRJEB53565	https://www.ebi.ac.uk/ena/browser/view/PRJEB53565
R11105				Italy_PianSultano_BA.SG									Italy_PianSultano_BA.SG	Italy	1.00907	3610	42.0263	11.9483	MootsBioRxiv2022	Bronze/Iron/RomanAge	PRJEB49419	https://www.ebi.ac.uk/ena/browser/view/PRJEB49419
R11102				Italy_PianSultano_BA.SG									Italy_PianSultano_BA.SG	Italy	0.606205	3787	42.0263	11.9483	MootsBioRxiv2022	Bronze/Iron/RomanAge	PRJEB49419	https://www.ebi.ac.uk/ena/browser/view/PRJEB49419
R11107				Italy_PianSultano_BA.SG									Italy_PianSultano_BA.SG	Italy	0.574387	3719	42.0263	11.9483	MootsBioRxiv2022	Bronze/Iron/RomanAge	PRJEB49419	https://www.ebi.ac.uk/ena/browser/view/PRJEB49419
R10341													Italy_TarquiniaMonterozzi_IA_oLevent.SG	Italy	0.845386	2054	42.2542	11.7576	MootsBioRxiv2022	other	PRJEB49419	https://www.ebi.ac.uk/ena/browser/view/PRJEB49419
sam_R4				Italy.Copper_Age.SG									Italy.Copper Age.SG	Italy	3.53	4865	41.96	13.54	AntonioGaoMootsScience2019	other	PRJEB32566	https://www.ebi.ac.uk/ena/browser/view/PRJEB32566
sam_R5				Italy.Copper_Age.SG									Italy.Copper Age.SG	Italy	1.48	4839.5	28.97	83.83	AntonioGaoMootsScience2019	other	PRJEB32566	https://www.ebi.ac.uk/ena/browser/view/PRJEB32566
R1014				Italy.Copper_Age.SG									Italy.Copper Age.SG	Italy	0.59	4950	41.367	13.2914	AntonioGaoMootsScience2019	other	PRJEB32566	https://www.ebi.ac.uk/ena/browser/view/PRJEB32566
sam_R7					Italy.Mesolithic.SG							WHG	Italy.Mesolithic.SG	Italy	3.03	10681.5	41.96	13.54	AntonioGaoMootsScience2019	other	PRJEB32566	https://www.ebi.ac.uk/ena/browser/view/PRJEB32566
R15					Italy.Mesolithic.SG							WHG	Italy.Mesolithic.SG	Italy	2.95	9124.5	41.96	13.54	AntonioGaoMootsScience2019	other	PRJEB32566	https://www.ebi.ac.uk/ena/browser/view/PRJEB32566
R11					Italy.Mesolithic.SG							WHG	Italy.Mesolithic.SG	Italy	0.92	11908	41.96	13.54	AntonioGaoMootsScience2019	other	PRJEB32566	https://www.ebi.ac.uk/ena/browser/view/PRJEB32566
sam_R3						Italy.Neolithic.SG	Italy_N						Italy.Neolithic.SG	Italy	3.99	7729.5	41.96	13.54	AntonioGaoMootsScience2019	other	PRJEB32566	https://www.ebi.ac.uk/ena/browser/view/PRJEB32566
sam_R9						Italy.Neolithic.SG	Italy_N						Italy.Neolithic.SG	Italy	3.88	7496	41.96	13.54	AntonioGaoMootsScience2019	other	PRJEB32566	https://www.ebi.ac.uk/ena/browser/view/PRJEB32566
sam_R2						Italy.Neolithic.SG	Italy_N						Italy.Neolithic.SG	Italy	3.64	7984	41.96	13.54	AntonioGaoMootsScience2019	other	PRJEB32566	https://www.ebi.ac.uk/ena/browser/view/PRJEB32566
R10						Italy.Neolithic.SG	Italy_N						Italy.Neolithic.SG	Italy	1.3	7629	41.96	13.54	AntonioGaoMootsScience2019	other	PRJEB32566	https://www.ebi.ac.uk/ena/browser/view/PRJEB32566
R18						Italy.Neolithic.SG	Italy_N						Italy.Neolithic.SG	Italy	0.62	7298.5	43.7224	13.0339	AntonioGaoMootsScience2019	other	PRJEB32566	https://www.ebi.ac.uk/ena/browser/view/PRJEB32566
sam_R6						Italy.Neolithic.SG	Italy_N						Italy.Neolithic.SG	Italy	0.58	7159.5	41.96	13.54	AntonioGaoMootsScience2019	other	PRJEB32566	https://www.ebi.ac.uk/ena/browser/view/PRJEB32566
R16						Italy.Neolithic.SG	Italy_N						Italy.Neolithic.SG	Italy	0.56	7207.5	43.7224	13.0339	AntonioGaoMootsScience2019	other	PRJEB32566	https://www.ebi.ac.uk/ena/browser/view/PRJEB32566
R17						Italy.Neolithic.SG	Italy_N						Italy.Neolithic.SG	Italy	0.54	7223.5	43.7224	13.0339	AntonioGaoMootsScience2019	other	PRJEB32566	https://www.ebi.ac.uk/ena/browser/view/PRJEB32566
sam_R8						Italy.Neolithic.SG	Italy_N						Italy.Neolithic.SG	Italy	0.52	7723.5	28.97	83.83	AntonioGaoMootsScience2019	other	PRJEB32566	https://www.ebi.ac.uk/ena/browser/view/PRJEB32566
502				Poland_BA.SG									Iwno	Poland	1.33035	3540	52.737	18.31	ChylenskiNatCommun2023	Bronze/Iron/RomanAge	PRJEB53670	https://www.ebi.ac.uk/ena/browser/view/PRJEB53670
DA231													Kazakhstan_Andronovo.SG	Kazakhstan	0.582	3468	52.4908	76.8394	DamgaardNature2018	other	PRJEB20658	https://www.ebi.ac.uk/ena/browser/view/PRJEB20658
BOT15													Kazakhstan_Botai.SG	Kazakhstan	2.41349	5135	53.1667	67.6667	DamgaardScience2018	other	PRJEB20658	https://www.ebi.ac.uk/ena/browser/view/PRJEB20658
DA13													Kazakhstan_CentralSaka.SG	Kazakhstan	1.544	2550	49.0606	75.5032	DamgaardNature2018	other	PRJEB20658	https://www.ebi.ac.uk/ena/browser/view/PRJEB20658
DA16													Kazakhstan_CentralSaka.SG	Kazakhstan	1.046	2536	48.4883	74.4255	DamgaardNature2018	other	PRJEB20658	https://www.ebi.ac.uk/ena/browser/view/PRJEB20658
DA10													Kazakhstan_CentralSaka.SG	Kazakhstan	0.634	2550	49.1289	72.9133	DamgaardNature2018	other	PRJEB20658	https://www.ebi.ac.uk/ena/browser/view/PRJEB20658
DA14													Kazakhstan_CentralSaka.SG	Kazakhstan	0.616	2549	49.1231	75.1886	DamgaardNature2018	other	PRJEB20658	https://www.ebi.ac.uk/ena/browser/view/PRJEB20658
DA11													Kazakhstan_CentralSaka.SG	Kazakhstan	0.536	2560	50.8883	73.8803	DamgaardNature2018	other	PRJEB20658	https://www.ebi.ac.uk/ena/browser/view/PRJEB20658
EBA2				Kazakhstan_CentralSteppe_EMBA.SG									Kazakhstan_CentralSteppe_EMBA.SG	Kazakhstan	7.14143	4494	52.6298	76.7276	DamgaardScience2018	other	PRJEB20658	https://www.ebi.ac.uk/ena/browser/view/PRJEB20658
EBA1				Kazakhstan_CentralSteppe_EMBA.SG									Kazakhstan_CentralSteppe_EMBA.SG	Kazakhstan	3.22376	4112	51.6313	74.6645	DamgaardScience2018	other	PRJEB20658	https://www.ebi.ac.uk/ena/browser/view/PRJEB20658
Yamnaya				Kazakhstan_EBA_Yamnaya.SG								Yamnaya	Kazakhstan_EBA_Yamnaya.SG	Kazakhstan	25.2249	4890	49.1342	75.8518	DamgaardScience2018	other	PRJEB20658	https://www.ebi.ac.uk/ena/browser/view/PRJEB20658
BOT2016						Kazakhstan_Eneolithic_Botai.SG							Kazakhstan_Eneolithic_Botai.SG	Kazakhstan	13.6	5450	53.1667	67.6667	DamgaardScience2018	other	PRJEB20658	https://www.ebi.ac.uk/ena/browser/view/PRJEB20658
BOT14						Kazakhstan_Eneolithic_Botai.SG							Kazakhstan_Eneolithic_Botai.SG	Kazakhstan	2.96551	5264	53.1667	67.6667	DamgaardScience2018	other	PRJEB20658	https://www.ebi.ac.uk/ena/browser/view/PRJEB20658
DA28													Kazakhstan_GoldenHordeAsian.SG	Kazakhstan	3.958	550	43.0686	68.2489	DamgaardNature2018	other	PRJEB20658	https://www.ebi.ac.uk/ena/browser/view/PRJEB20658
DA29													Kazakhstan_GoldenHordeEuro.SG	Kazakhstan	1.115	550	43.0686	68.2489	DamgaardNature2018	other	PRJEB20658	https://www.ebi.ac.uk/ena/browser/view/PRJEB20658
DA206													Kazakhstan_Kangju.SG	Kazakhstan	1.995	1738	42.9019	68.2489	DamgaardNature2018	other	PRJEB20658	https://www.ebi.ac.uk/ena/browser/view/PRJEB20658
DA123													Kazakhstan_Kangju.SG	Kazakhstan	0.819	1700	42.7331	68.3244	DamgaardNature2018	other	PRJEB20658	https://www.ebi.ac.uk/ena/browser/view/PRJEB20658
DA229													Kazakhstan_Kangju.SG	Kazakhstan	0.732	1700	42.4597	69.6997	DamgaardNature2018	other	PRJEB20658	https://www.ebi.ac.uk/ena/browser/view/PRJEB20658
DA121													Kazakhstan_Kangju.SG	Kazakhstan	0.652	1613	42.7331	68.3406	DamgaardNature2018	other	PRJEB20658	https://www.ebi.ac.uk/ena/browser/view/PRJEB20658
DA204													Kazakhstan_Karakhanid.SG	Kazakhstan	1.027	998	43.2025	76.9817	DamgaardNature2018	other	PRJEB20658	https://www.ebi.ac.uk/ena/browser/view/PRJEB20658
DA203													Kazakhstan_Karakhanid.SG	Kazakhstan	0.71	1000	43.2025	76.9817	DamgaardNature2018	other	PRJEB20658	https://www.ebi.ac.uk/ena/browser/view/PRJEB20658
DA205													Kazakhstan_Karakhanid.SG	Kazakhstan	0.605	1000	43.2025	76.9817	DamgaardNature2018	other	PRJEB20658	https://www.ebi.ac.uk/ena/browser/view/PRJEB20658
DA222													Kazakhstan_Karluk.SG	Kazakhstan	3.404	1100	43.0686	68.2489	DamgaardNature2018	other	PRJEB20658	https://www.ebi.ac.uk/ena/browser/view/PRJEB20658
DA230													Kazakhstan_Karluk.SG	Kazakhstan	1.275	1100	43.0686	68.2489	DamgaardNature2018	other	PRJEB20658	https://www.ebi.ac.uk/ena/browser/view/PRJEB20658
DA179													Kazakhstan_Kipchak1.SG	Kazakhstan	1.523	850	49.0436	73.6211	DamgaardNature2018	other	PRJEB20658	https://www.ebi.ac.uk/ena/browser/view/PRJEB20658
DA23													Kazakhstan_Kipchak2.SG	Kazakhstan	2.05	852	52.6925	62.6472	DamgaardNature2018	other	PRJEB20658	https://www.ebi.ac.uk/ena/browser/view/PRJEB20658
DA93													Kazakhstan_Medieval_Nomad.SG	Kazakhstan	1.456	1127	43.0686	68.2489	DamgaardNature2018	other	PRJEB20658	https://www.ebi.ac.uk/ena/browser/view/PRJEB20658
DA128													Kazakhstan_Medieval_Nomad.SG	Kazakhstan	0.587	698	43.0686	68.2489	DamgaardNature2018	other	PRJEB20658	https://www.ebi.ac.uk/ena/browser/view/PRJEB20658
DA177													Kazakhstan_Nomad_HP.SG	Kazakhstan	2.604	1600	52.0158	77.1861	DamgaardNature2018	other	PRJEB20658	https://www.ebi.ac.uk/ena/browser/view/PRJEB20658
DA95													Kazakhstan_Nomad_HP.SG	Kazakhstan	1.998	1619	52.6181	76.7494	DamgaardNature2018	other	PRJEB20658	https://www.ebi.ac.uk/ena/browser/view/PRJEB20658
DA27													Kazakhstan_Nomad_Hun_Sarmatian.SG	Kazakhstan	1.998	1516	52.8369	62.8936	DamgaardNature2018	other	PRJEB20658	https://www.ebi.ac.uk/ena/browser/view/PRJEB20658
DA20													Kazakhstan_Nomad_Hun_Sarmatian.SG	Kazakhstan	0.517	2231	51.6397	74.6719	DamgaardNature2018	other	PRJEB20658	https://www.ebi.ac.uk/ena/browser/view/PRJEB20658
DA221													Kazakhstan_Nomad_IA.SG	Kazakhstan	2.978	2619	43.1822	76.4131	DamgaardNature2018	other	PRJEB20658	https://www.ebi.ac.uk/ena/browser/view/PRJEB20658
DA129													Kazakhstan_Nomad_IA.SG	Kazakhstan	1.102	2324	43.14	76.2253	DamgaardNature2018	other	PRJEB20658	https://www.ebi.ac.uk/ena/browser/view/PRJEB20658
DA127													Kazakhstan_OutTianShanHun.SG	Kazakhstan	0.501	1669	43.0686	68.2489	DamgaardNature2018	other	PRJEB20658	https://www.ebi.ac.uk/ena/browser/view/PRJEB20658
DA224													Kazakhstan_OutTurk.SG	Kazakhstan	0.96	1613	43.0686	68.2489	DamgaardNature2018	other	PRJEB20658	https://www.ebi.ac.uk/ena/browser/view/PRJEB20658
DA30													Kazakhstan_Sarmatian.SG	Kazakhstan	1.181	1965	51.695	65.6714	DamgaardNature2018	other	PRJEB20658	https://www.ebi.ac.uk/ena/browser/view/PRJEB20658
DA26													Kazakhstan_Sarmatian.SG	Kazakhstan	0.955	2300	52.1811	64.5394	DamgaardNature2018	other	PRJEB20658	https://www.ebi.ac.uk/ena/browser/view/PRJEB20658
DA228													Kazakhstan_Turk.SG	Kazakhstan	2.635	1350	43.0686	68.2489	DamgaardNature2018	other	PRJEB20658	https://www.ebi.ac.uk/ena/browser/view/PRJEB20658
DA227													Kazakhstan_Wusun_2.SG	Kazakhstan	1.176	2200	43.0686	68.2489	DamgaardNature2018	other	PRJEB20658	https://www.ebi.ac.uk/ena/browser/view/PRJEB20658
DA223													Kazakhstan_Wusun.SG	Kazakhstan	2.757	2273	43.0686	68.2489	DamgaardNature2018	other	PRJEB20658	https://www.ebi.ac.uk/ena/browser/view/PRJEB20658
Kolyma1					Kolyma_M.SG								Kolyma_M.SG	Russia	14.993	9786	68.6	159.1	SikoraNature2019	other	PRJEB29700	https://www.ebi.ac.uk/ena/browser/view/PRJEB29700
DA118													Kyrgyzstan_Medieval_Nomad.SG	Kyrgyzstan	1.487	860	42.0744	76.9667	DamgaardNature2018	other	PRJEB20658	https://www.ebi.ac.uk/ena/browser/view/PRJEB20658
DA99													Kyrgyzstan_Medieval_Nomad.SG	Kyrgyzstan	1.389	791	42.0672	76.9628	DamgaardNature2018	other	PRJEB20658	https://www.ebi.ac.uk/ena/browser/view/PRJEB20658
DA116													Kyrgyzstan_Medieval_Nomad.SG	Kyrgyzstan	0.998	796	42.0744	76.9611	DamgaardNature2018	other	PRJEB20658	https://www.ebi.ac.uk/ena/browser/view/PRJEB20658
DA106													Kyrgyzstan_Medieval_Nomad.SG	Kyrgyzstan	0.655	787	42.0747	76.9639	DamgaardNature2018	other	PRJEB20658	https://www.ebi.ac.uk/ena/browser/view/PRJEB20658
DA117													Kyrgyzstan_Nomad_modern.SG	Kyrgyzstan	1.171	144	43.0686	68.2489	DamgaardNature2018	other	PRJEB20658	https://www.ebi.ac.uk/ena/browser/view/PRJEB20658
DA56													Kyrgyzstan_OutTianShanSaka.SG	Kyrgyzstan	1.492	2048	43.0686	68.2489	DamgaardNature2018	other	PRJEB20658	https://www.ebi.ac.uk/ena/browser/view/PRJEB20658
DA47													Kyrgyzstan_TianShanSaka.SG	Kyrgyzstan	1.5	2122	41.4281	75.3297	DamgaardNature2018	other	PRJEB20658	https://www.ebi.ac.uk/ena/browser/view/PRJEB20658
DA57													Kyrgyzstan_TianShanSaka.SG	Kyrgyzstan	1.005	2072	41.4997	75.8042	DamgaardNature2018	other	PRJEB20658	https://www.ebi.ac.uk/ena/browser/view/PRJEB20658
DA50													Kyrgyzstan_TianShanSaka.SG	Kyrgyzstan	0.918	2300	41.4281	75.3297	DamgaardNature2018	other	PRJEB20658	https://www.ebi.ac.uk/ena/browser/view/PRJEB20658
DA58													Kyrgyzstan_TianShanSaka.SG	Kyrgyzstan	0.857	2071	41.4997	75.8042	DamgaardNature2018	other	PRJEB20658	https://www.ebi.ac.uk/ena/browser/view/PRJEB20658
DA51													Kyrgyzstan_TianShanSaka.SG	Kyrgyzstan	0.746	2242	41.4281	75.3297	DamgaardNature2018	other	PRJEB20658	https://www.ebi.ac.uk/ena/browser/view/PRJEB20658
DA86													Kyrgyzstan_Turk.SG	Kyrgyzstan	0.519	1470	43.0686	68.2489	DamgaardNature2018	other	PRJEB20658	https://www.ebi.ac.uk/ena/browser/view/PRJEB20658
sam_S9				Hungary_CA.SG									Late_Copper_Age	Hungary	2.12691	4375	46.685	17.38	GerberMBE2023	Bronze/Iron/RomanAge	PRJEB49524	https://www.ebi.ac.uk/ena/browser/view/PRJEB49524
I4628					Latvia_HG_dup.I4628.SG								Latvia_HG_dup.I4628.SG	Latvia	0.771	7027	56.2833	25.1333	JonesCurrentBiology2017	other	PRJEB18067	https://www.ebi.ac.uk/ena/browser/view/PRJEB18067
I4632					Latvia_HG_dup.I4632.SG								Latvia_HG_dup.I4632.SG	Latvia	1.075	8308	56.2833	25.1333	JonesCurrentBiology2017	other	PRJEB18067	https://www.ebi.ac.uk/ena/browser/view/PRJEB18067
I4626					Latvia_HG.SG								Latvia_HG.SG	Latvia	3.433	7689	56.2833	25.1333	JonesCurrentBiology2017	other	PRJEB18067	https://www.ebi.ac.uk/ena/browser/view/PRJEB18067
Latvia_MN2						Latvia_MN_Comb_Ware.SG							Latvia_MN_Comb_Ware.SG	Latvia	1.099	5965	56.2833	25.1333	JonesCurrentBiology2017	other	PRJEB18067	https://www.ebi.ac.uk/ena/browser/view/PRJEB18067
R3473													Lebanon_Chhim_Phoenician.SG	Lebanon	0.64291	1279	33.6225	35.5	AntonioElife2024	other	PRJEB53565	https://www.ebi.ac.uk/ena/browser/view/PRJEB53565
R12229													Lebanon_EjJaouze_Phoenician.SG	Lebanon	1.19288	1465	33.8522	35.8292	AntonioElife2024	other	PRJEB53565	https://www.ebi.ac.uk/ena/browser/view/PRJEB53565
burial_75				Lebanon_MLBA_Canaanite_MBA.SG									Lebanon_MLBA_Canaanite_MBA.SG	Lebanon	2.10209	3750	33.5606	35.3981	HaberAJHG2017	other	PRJEB21330	https://www.ebi.ac.uk/ena/browser/view/PRJEB21330
burial_63				Lebanon_MLBA_Canaanite_MBA.SG									Lebanon_MLBA_Canaanite_MBA.SG	Lebanon	1.71663	3650	33.5606	35.3981	HaberAJHG2017	other	PRJEB21330	https://www.ebi.ac.uk/ena/browser/view/PRJEB21330
burial_65				Lebanon_MLBA_Canaanite_MBA.SG									Lebanon_MLBA_Canaanite_MBA.SG	Lebanon	1.25913	3650	33.5606	35.3981	HaberAJHG2017	other	PRJEB21330	https://www.ebi.ac.uk/ena/browser/view/PRJEB21330
burial_54				Lebanon_MLBA_Canaanite_MBA.SG									Lebanon_MLBA_Canaanite_MBA.SG	Lebanon	1.14229	3770	33.5606	35.3981	HaberAJHG2017	other	PRJEB21330	https://www.ebi.ac.uk/ena/browser/view/PRJEB21330
I0001					Luxembourg_Loschbour.DG							WHG	Luxembourg_Loschbour.DG	Luxembourg	20.0559	8025	49.81	6.4	LazaridisNature2014	other	PRJEB6272	https://www.ebi.ac.uk/ena/browser/view/PRJEB6272
M9984				Magadan_BA.SG									Magadan_BA.SG	Russia	1.41864	3070	59.6	151	SikoraNature2019	other	PRJEB29700	https://www.ebi.ac.uk/ena/browser/view/PRJEB29700
M0831				Magadan_BA.SG									Magadan_BA.SG	Russia	0.795409	3050	59.6	151	SikoraNature2019	other	PRJEB29700	https://www.ebi.ac.uk/ena/browser/view/PRJEB29700
DA38													Mongolia_XiongNu_WE.SG	Mongolia	2.802	2152	49.2744	101.716	DamgaardNature2018	other	PRJEB20658	https://www.ebi.ac.uk/ena/browser/view/PRJEB20658
DA41													Mongolia_XiongNu_WE.SG	Mongolia	0.776	2173	49.2744	101.716	DamgaardNature2018	other	PRJEB20658	https://www.ebi.ac.uk/ena/browser/view/PRJEB20658
R3481													Montenegro_Doclea_Roman_oAegean.SG	Montenegro	0.681906	1699	42.4669	19.2662	AntonioElife2024	other	PRJEB53565	https://www.ebi.ac.uk/ena/browser/view/PRJEB53565
frc007										Sweden_VA.SG	Jamtland_VA.SG		north_Sweden_Late_Viking	Sweden	64.84	900	63.19	14.53	RodriguezVarelaCell2023	Vikings	PRJEB57364	https://www.ebi.ac.uk/ena/browser/view/PRJEB57364
wes056										Sweden_VA.SG	Jamtland_VA.SG		north_Sweden_Late_Viking	Sweden	4.918	864	63.2	14.5	RodriguezVarelaCell2023	Vikings	PRJEB57364	https://www.ebi.ac.uk/ena/browser/view/PRJEB57364
wes007										Sweden_M.SG	Jamtland_M.SG		north_Sweden_Medieval	Sweden	21.4	737	63.2	14.5	RodriguezVarelaCell2023	Vikings	PRJEB57364	https://www.ebi.ac.uk/ena/browser/view/PRJEB57364
wes004										Sweden_M.SG	Jamtland_M.SG		north_Sweden_Medieval	Sweden	16.144	811	63.2	14.5	RodriguezVarelaCell2023	Vikings	PRJEB57364	https://www.ebi.ac.uk/ena/browser/view/PRJEB57364
wes005										Sweden_M.SG	Jamtland_M.SG		north_Sweden_Medieval	Sweden	4.395	811	63.2	14.5	RodriguezVarelaCell2023	Vikings	PRJEB57364	https://www.ebi.ac.uk/ena/browser/view/PRJEB57364
wes008										Sweden_M.SG	Jamtland_M.SG		north_Sweden_Medieval	Sweden	1.671	811	63.2	14.5	RodriguezVarelaCell2023	Vikings	PRJEB57364	https://www.ebi.ac.uk/ena/browser/view/PRJEB57364
wes003										Sweden_M.SG	Jamtland_M.SG		north_Sweden_Medieval	Sweden	1.533	811	63.2	14.5	RodriguezVarelaCell2023	Vikings	PRJEB57364	https://www.ebi.ac.uk/ena/browser/view/PRJEB57364
wes001										Sweden_M.SG	Jamtland_M.SG		north_Sweden_Medieval	Sweden	1.205	811	63.2	14.5	RodriguezVarelaCell2023	Vikings	PRJEB57364	https://www.ebi.ac.uk/ena/browser/view/PRJEB57364
NEO17					Norway_Mesolithic								Norway_Mesolithic	Norway	1.05149	9147	58.064	7.743	AllentoftNature2024	other	PRJEB64656	https://www.ebi.ac.uk/ena/browser/view/PRJEB64656
Hum2					Norway_Mesolithic.SG								Norway_Mesolithic.SG	Norway	4.22098	9364	58.064	7.7437	GuntherPLoSBiology2018	other	PRJEB21940	https://www.ebi.ac.uk/ena/browser/view/PRJEB21940
Hum1					Norway_Mesolithic.SG								Norway_Mesolithic.SG	Norway	0.737902	9364	58.064	7.7437	GuntherPLoSBiology2018	other	PRJEB21940	https://www.ebi.ac.uk/ena/browser/view/PRJEB21940
Steigen					Norway_N_HG.SG	Norway_N_HG.SG							Norway_N_HG.SG	Norway	1.32698	5857	67.81	14.681	GuntherPLoSBiology2018	other	PRJEB21940	https://www.ebi.ac.uk/ena/browser/view/PRJEB21940
VK531				Norway.LNBA.SG		Norway.LNBA.SG							Norway.LNBA.SG	Norway	1.399	4347	69.47	18	MargaryanNature2020	other	PRJEB37976	https://www.ebi.ac.uk/ena/browser/view/PRJEB37976
VK118										Norway_M.SG	NorwayM_MED.SG		Norway.Medieval.SG	Norway	6.076	750	63.43	10.39	MargaryanNature2020	Vikings	PRJEB37976	https://www.ebi.ac.uk/ena/browser/view/PRJEB37976
VK547										Norway_VA.SG	NorwayN_VA.SG		Norway.Viking.SG	Norway	4.732	1050	68.55	16.4	MargaryanNature2020	Vikings	PRJEB37976	https://www.ebi.ac.uk/ena/browser/view/PRJEB37976
VK548										Norway_VA.SG	NorwayM_VA.SG		Norway.Viking.SG	Norway	3.407	1100	63.44	11.22	MargaryanNature2020	Vikings	PRJEB37976	https://www.ebi.ac.uk/ena/browser/view/PRJEB37976
VK448										Norway_VA.SG	NorwayS_VA.SG		Norway.Viking.SG	Norway	2.231	1050	60.8	10.87	MargaryanNature2020	Vikings	PRJEB37976	https://www.ebi.ac.uk/ena/browser/view/PRJEB37976
VK526										Norway_VA.SG	NorwayN_VA.SG		Norway.Viking.SG	Norway	2.029	1100	65.97	12.27	MargaryanNature2020	Vikings	PRJEB37976	https://www.ebi.ac.uk/ena/browser/view/PRJEB37976
VK529								Norway_VA	Norway_VA(I).SG	Norway_VA.SG	NorwayN_VA.SG		Norway.Viking.SG	Norway	1.813	1150	67.64	14.79	MargaryanNature2020	Vikings	PRJEB37976	https://www.ebi.ac.uk/ena/browser/view/PRJEB37976
VK520								Norway_VA		Norway_VA.SG	NorwayN_VA.SG		Norway.Viking.SG	Norway	1.77	1000	69.65	18.13	MargaryanNature2020	Vikings	PRJEB37976	https://www.ebi.ac.uk/ena/browser/view/PRJEB37976
VK524								Norway_VA	Norway_VA(I).SG	Norway_VA.SG	NorwayN_VA.SG		Norway.Viking.SG	Norway	1.606	1000	66.26	12.73	MargaryanNature2020	Vikings	PRJEB37976	https://www.ebi.ac.uk/ena/browser/view/PRJEB37976
VK528										Norway_VA.SG	NorwayN_VA.SG		Norway.Viking.SG	Norway	1.599	1150	69.65	18.16	MargaryanNature2020	Vikings	PRJEB37976	https://www.ebi.ac.uk/ena/browser/view/PRJEB37976
VK420										Norway_VA.SG	NorwayS_VA.SG		Norway.Viking.SG	Norway	1.534	1050	60.8	11.1	MargaryanNature2020	Vikings	PRJEB37976	https://www.ebi.ac.uk/ena/browser/view/PRJEB37976
VK516								Norway_VA	Norway_VA(I).SG	Norway_VA.SG	NorwayM_VA.SG		Norway.Viking.SG	Norway	1.426	1000	63.7	9.75	MargaryanNature2020	Vikings	PRJEB37976	https://www.ebi.ac.uk/ena/browser/view/PRJEB37976
VK419									Norway_VA(I).SG	Norway_VA.SG	NorwayN_VA.SG		Norway.Viking.SG	Norway	1.234	1200	67.29	14.42	MargaryanNature2020	Vikings	PRJEB37976	https://www.ebi.ac.uk/ena/browser/view/PRJEB37976
VK414										Norway_VA.SG	NorwayS_VA.SG		Norway.Viking.SG	Norway	1.225	950	61.88	8.4	MargaryanNature2020	Vikings	PRJEB37976	https://www.ebi.ac.uk/ena/browser/view/PRJEB37976
VK415								Norway_VA		Norway_VA.SG	NorwayS_VA.SG		Norway.Viking.SG	Norway	1.22	1050	60.29	10.63	MargaryanNature2020	Vikings	PRJEB37976	https://www.ebi.ac.uk/ena/browser/view/PRJEB37976
VK386										Norway_VA.SG	NorwayS_VA.SG		Norway.Viking.SG	Norway	1.219	1000	62.09	9.05	MargaryanNature2020	Vikings	PRJEB37976	https://www.ebi.ac.uk/ena/browser/view/PRJEB37976
VK393								Norway_VA		Norway_VA.SG	NorwayS_VA.SG		Norway.Viking.SG	Norway	1.195	1000	60.84	11	MargaryanNature2020	Vikings	PRJEB37976	https://www.ebi.ac.uk/ena/browser/view/PRJEB37976
VK417										Norway_VA.SG	NorwayS_VA.SG		Norway.Viking.SG	Norway	1.145	1100	60.36	10.57	MargaryanNature2020	Vikings	PRJEB37976	https://www.ebi.ac.uk/ena/browser/view/PRJEB37976
VK389								Norway_VA	Norway_VA(I).SG	Norway_VA.SG	NorwayS_VA.SG		Norway.Viking.SG	Norway	1.112	1000	59.22	9.61	MargaryanNature2020	Vikings	PRJEB37976	https://www.ebi.ac.uk/ena/browser/view/PRJEB37976
VK525										Norway_VA.SG	NorwayN_VA.SG		Norway.Viking.SG	Norway	1.111	1100	66.18	12.72	MargaryanNature2020	Vikings	PRJEB37976	https://www.ebi.ac.uk/ena/browser/view/PRJEB37976
VK387										Norway_VA.SG	NorwayS_VA.SG		Norway.Viking.SG	Norway	1.091	950	60.31	10.43	MargaryanNature2020	Vikings	PRJEB37976	https://www.ebi.ac.uk/ena/browser/view/PRJEB37976
VK422										Norway_VA.SG	NorwayS_VA.SG		Norway.Viking.SG	Norway	1.071	1000	61.15	11.34	MargaryanNature2020	Vikings	PRJEB37976	https://www.ebi.ac.uk/ena/browser/view/PRJEB37976
VK392								Norway_VA	Norway_VA(I).SG	Norway_VA.SG	NorwayS_VA.SG		Norway.Viking.SG	Norway	1.048	1100	59.58	7.92	MargaryanNature2020	Vikings	PRJEB37976	https://www.ebi.ac.uk/ena/browser/view/PRJEB37976
VK514								Norway_VA	Norway_VA(I).SG	Norway_VA.SG	NorwayN_VA.SG		Norway.Viking.SG	Norway	1.034	1200	67.91	15.13	MargaryanNature2020	Vikings	PRJEB37976	https://www.ebi.ac.uk/ena/browser/view/PRJEB37976
VK388										Norway_VA.SG	NorwayN_VA.SG		Norway.Viking.SG	Norway	0.975	800	68.34	15.66	MargaryanNature2020	Vikings	PRJEB37976	https://www.ebi.ac.uk/ena/browser/view/PRJEB37976
VK530										Norway_VA.SG	NorwayN_VA.SG		Norway.Viking.SG	Norway	0.965	1000	67.28	14.39	MargaryanNature2020	Vikings	PRJEB37976	https://www.ebi.ac.uk/ena/browser/view/PRJEB37976
VK394								Norway_VA		Norway_VA.SG	NorwayS_VA.SG		Norway.Viking.SG	Norway	0.735	1000	61.15	11.34	MargaryanNature2020	Vikings	PRJEB37976	https://www.ebi.ac.uk/ena/browser/view/PRJEB37976
VK515										Norway_VA.SG	NorwayN_VA.SG		Norway.Viking.SG	Norway	0.636	1000	67.28	14.39	MargaryanNature2020	Vikings	PRJEB37976	https://www.ebi.ac.uk/ena/browser/view/PRJEB37976
pcw260				Poland_BellBeaker.SG									Poland_BellBeaker.SG	Poland	0.987937	4237	50.3561	20.5714	Linderholm2020	Bronze/Iron/RomanAge	PRJEB34091	https://www.ebi.ac.uk/ena/browser/view/PRJEB34091
pcw362				Poland_CordedWare.SG									Poland_CordedWare.SG	Poland	2.06078	4305	50.4561	23.6619	Linderholm2020	Bronze/Iron/RomanAge	PRJEB34091	https://www.ebi.ac.uk/ena/browser/view/PRJEB34091
pcw040				Poland_CordedWare.SG									Poland_CordedWare.SG	Poland	1.13719	4400	49.9131	22.8439	Linderholm2020	Bronze/Iron/RomanAge	PRJEB34091	https://www.ebi.ac.uk/ena/browser/view/PRJEB34091
poz81				Poland_CordedWare.SG									Poland_CWC	Poland	1.14765	4705	52.3	17.55	MalmstromProcBiolSci2019	Bronze/Iron/RomanAge	PRJEB32786	https://www.ebi.ac.uk/ena/browser/view/PRJEB32786
VK154										Bodzia_VA.SG	Bodzia_VA.SG		Poland.Viking.SG	Poland	2.941	950	52.7	18.9	MargaryanNature2020	Vikings	PRJEB37976	https://www.ebi.ac.uk/ena/browser/view/PRJEB37976
VK157										Bodzia_VA.SG	Bodzia_VA.SG		Poland.Viking.SG	Poland	0.978	950	52.7	18.9	MargaryanNature2020	Vikings	PRJEB37976	https://www.ebi.ac.uk/ena/browser/view/PRJEB37976
VK156										Bodzia_VA.SG	Bodzia_VA.SG		Poland.Viking.SG	Poland	0.961	950	52.7	18.9	MargaryanNature2020	Vikings	PRJEB37976	https://www.ebi.ac.uk/ena/browser/view/PRJEB37976
R10503													Portugal_Miroico_LateRoman_oAfrica.SG	Portugal	1.7365	1401	38.7261	-9.3653	AntonioElife2024	other	PRJEB53565	https://www.ebi.ac.uk/ena/browser/view/PRJEB53565
R10499													Portugal_Miroico_LateRoman_oAfrica.SG	Portugal	1.27883	1609	38.7261	-9.3653	AntonioElife2024	other	PRJEB53565	https://www.ebi.ac.uk/ena/browser/view/PRJEB53565
MG104				Portugal.MBA									Portugal.	Portugal	1.19	3546	37.9447	-7.59889	MartinianoPlosGenetics2017	other	PRJEB14737	https://www.ebi.ac.uk/ena/browser/view/PRJEB14737
TV3831				Portugal.MBA									Portugal.	Portugal	0.95	3550	37.199	-8.58798	MartinianoPlosGenetics2017	other	PRJEB14737	https://www.ebi.ac.uk/ena/browser/view/PRJEB14737
TV32032				Portugal.MBA									Portugal.	Portugal	0.83	3550	37.199	-8.58798	MartinianoPlosGenetics2017	other	PRJEB14737	https://www.ebi.ac.uk/ena/browser/view/PRJEB14737
CM9B						Portugal.LNC							Portugal.LNC	Portugal	2.56	4200	38.745	-9.21522	MartinianoPlosGenetics2017	other	PRJEB14737	https://www.ebi.ac.uk/ena/browser/view/PRJEB14737
DA96B						Portugal.LNC	Iberia_C						Portugal.LNC	Portugal	1.88	5450	39.9167	-8.43333	MartinianoPlosGenetics2017	other	PRJEB14737	https://www.ebi.ac.uk/ena/browser/view/PRJEB14737
CA122A						Portugal.LNC	Iberia_C						Portugal.LNC	Portugal	1.71	5050	39.1108	-8.66358	MartinianoPlosGenetics2017	other	PRJEB14737	https://www.ebi.ac.uk/ena/browser/view/PRJEB14737
CM364						Portugal.LNC	Iberia_C						Portugal.LNC	Portugal	0.76	4200	38.745	-9.21522	MartinianoPlosGenetics2017	other	PRJEB14737	https://www.ebi.ac.uk/ena/browser/view/PRJEB14737
LC42						Portugal.MN	Iberia_N						Portugal.MN	Portugal	2.95	5950	39.414	-8.822	MartinianoPlosGenetics2017	other	PRJEB14737	https://www.ebi.ac.uk/ena/browser/view/PRJEB14737
LC44						Portugal.MN	Iberia_N						Portugal.MN	Portugal	1.98	5950	39.414	-8.822	MartinianoPlosGenetics2017	other	PRJEB14737	https://www.ebi.ac.uk/ena/browser/view/PRJEB14737
LC41						Portugal.MN							Portugal.MN	Portugal	1.05	5950	39.414	-8.822	MartinianoPlosGenetics2017	other	PRJEB14737	https://www.ebi.ac.uk/ena/browser/view/PRJEB14737
sam_GB				Romania_C.SG									Romania_C.SG	Romania	3.83554	5378	46.7877	23.5209	GonzalesFortesCurrentBiology2017	Bronze/Iron/RomanAge	PRJEB20614	https://www.ebi.ac.uk/ena/browser/view/PRJEB20614
M96					Romania_IronGates_Mesolithic.SG							IronGates_Mesolithic	Romania_IronGates_Mesolithic.SG	Romania	2.61534	8825	44.6261	22.6058	GonzalesFortesCurrentBiology2017	other	PRJEB20614	https://www.ebi.ac.uk/ena/browser/view/PRJEB20614
I5408					Romania_IronGates_Mesolithic.SG							IronGates_Mesolithic	Romania_IronGates_Mesolithic.SG	Romania	1.71854	8704	44.517	22.722	GonzalesFortesCurrentBiology2017	other	PRJEB20614	https://www.ebi.ac.uk/ena/browser/view/PRJEB20614
M95					Romania_IronGates_Mesolithic.SG							IronGates_Mesolithic	Romania_IronGates_Mesolithic.SG	Romania	1.02318	8814	44.6261	22.6058	GonzalesFortesCurrentBiology2017	other	PRJEB20614	https://www.ebi.ac.uk/ena/browser/view/PRJEB20614
RISE511												Afanasievo	Russia_Afanasievo_sister.I3387_mother.I6711.SG	Russia	2.94247	4757	54.3566	90.9192	AllentoftNature2015	other	PRJEB9021	https://www.ebi.ac.uk/ena/browser/view/PRJEB9021
I10565												Afanasievo	Russia_Afanasievo.SG	Russia	0.773244	4726	54.3566	90.9192	AllentoftNature2015	other	PRJEB9021	https://www.ebi.ac.uk/ena/browser/view/PRJEB9021
RISE505													Russia_Andronovo.SG	Russia	5.277	3636	53.456	85.447	AllentoftNature2015	other	PRJEB9021	https://www.ebi.ac.uk/ena/browser/view/PRJEB9021
RISE500													Russia_Andronovo.SG	Russia	1.818	3550	53.456	85.447	AllentoftNature2015	other	PRJEB9021	https://www.ebi.ac.uk/ena/browser/view/PRJEB9021
RISE503													Russia_Andronovo.SG	Russia	0.879	3569	53.456	85.447	AllentoftNature2015	other	PRJEB9021	https://www.ebi.ac.uk/ena/browser/view/PRJEB9021
PES001					Russia_Arkhangelsk_Veretye_Mesolithic.SG							EHG	Russia_Arkhangelsk_Veretye_Mesolithic.SG	Russia	4.62743	12711	61.2312	38.9093	SaagMetspaluScience2021	other	PRJEB40698	https://www.ebi.ac.uk/ena/browser/view/PRJEB40698
RISE718				Russia_BA_Okunevo_brother.I2078.SG									Russia_BA_Okunevo_brother.I2078.SG	Russia	0.8	4411	54.3718	91.5069	DamgaardScience2018	other	PRJEB20658	https://www.ebi.ac.uk/ena/browser/view/PRJEB20658
S3427				Russia_BA_Okunevo.SG									Russia_BA_Okunevo.SG	Russia	4.6	4283	53.5478	91.0256	DamgaardScience2018	other	PRJEB20658	https://www.ebi.ac.uk/ena/browser/view/PRJEB20658
RISE674				Russia_BA_Okunevo.SG									Russia_BA_Okunevo.SG	Russia	2.6	4079	53.1565	90.2078	DamgaardScience2018	other	PRJEB20658	https://www.ebi.ac.uk/ena/browser/view/PRJEB20658
RISE683				Russia_BA_Okunevo.SG									Russia_BA_Okunevo.SG	Russia	2	3977	53.7086	90.3598	DamgaardScience2018	other	PRJEB20658	https://www.ebi.ac.uk/ena/browser/view/PRJEB20658
RISE680				Russia_BA_Okunevo.SG									Russia_BA_Okunevo.SG	Russia	1.5	4300	53.7086	90.3598	DamgaardScience2018	other	PRJEB20658	https://www.ebi.ac.uk/ena/browser/view/PRJEB20658
RISE685				Russia_BA_Okunevo.SG									Russia_BA_Okunevo.SG	Russia	1.3	4300	53.7086	90.3598	DamgaardScience2018	other	PRJEB20658	https://www.ebi.ac.uk/ena/browser/view/PRJEB20658
RISE672				Russia_BA_Okunevo.SG									Russia_BA_Okunevo.SG	Russia	1.2	4300	53.1565	90.2078	DamgaardScience2018	other	PRJEB20658	https://www.ebi.ac.uk/ena/browser/view/PRJEB20658
RISE670				Russia_BA_Okunevo.SG									Russia_BA_Okunevo.SG	Russia	0.7	3963	53.1565	90.2078	DamgaardScience2018	other	PRJEB20658	https://www.ebi.ac.uk/ena/browser/view/PRJEB20658
RISE515				Russia_BA_Okunevo.SG									Russia_BA_Okunevo.SG	Russia	0.6	4193	53.1565	90.2078	DamgaardScience2018	other	PRJEB20658	https://www.ebi.ac.uk/ena/browser/view/PRJEB20658
RISE719				Russia_BA_Okunevo.SG									Russia_BA_Okunevo.SG	Russia	0.6	4300	54.3718	91.5069	DamgaardScience2018	other	PRJEB20658	https://www.ebi.ac.uk/ena/browser/view/PRJEB20658
S3426				Russia_BA_Okunevo.SG									Russia_BA_Okunevo.SG	Russia	0.6	4070	53.5478	91.0256	DamgaardScience2018	other	PRJEB20658	https://www.ebi.ac.uk/ena/browser/view/PRJEB20658
BOO004													Russia_Bolshoy	Russia	2.73069	3475	69.2239	33.4828	LamnidisNatureCommunications2018	other	PRJEB29360	https://www.ebi.ac.uk/ena/browser/view/PRJEB29360
BOO005													Russia_Bolshoy	Russia	2.69027	3475	69.2239	33.4828	LamnidisNatureCommunications2018	other	PRJEB29360	https://www.ebi.ac.uk/ena/browser/view/PRJEB29360
BOO001													Russia_Bolshoy	Russia	1.12653	3745	69.2239	33.4828	LamnidisNatureCommunications2018	other	PRJEB29360	https://www.ebi.ac.uk/ena/browser/view/PRJEB29360
BOO003													Russia_Bolshoy	Russia	1.00643	3475	69.2239	33.4828	LamnidisNatureCommunications2018	other	PRJEB29360	https://www.ebi.ac.uk/ena/browser/view/PRJEB29360
BOO006													Russia_Bolshoy	Russia	0.99568	3475	69.2239	33.4828	LamnidisNatureCommunications2018	other	PRJEB29360	https://www.ebi.ac.uk/ena/browser/view/PRJEB29360
BOO002													Russia_Bolshoy	Russia	0.75012	3475	69.2239	33.4828	LamnidisNatureCommunications2018	other	PRJEB29360	https://www.ebi.ac.uk/ena/browser/view/PRJEB29360
NEO62													Russia_BronzeAge	Russia	1.72694	3286	68.966	33.083	AllentoftNature2024	other	PRJEB64656	https://www.ebi.ac.uk/ena/browser/view/PRJEB64656
I2056						Russia_Caucasus_Eneolithic							Russia_Caucasus_Eneolithic	Russia	1.34506	6456	44.4513	40.1029	WangNatureCommunications2019	other	PRJEB29603	https://www.ebi.ac.uk/ena/browser/view/PRJEB29603
ARM002													Russia_Caucasus_KuraAraxes	Armenia	1.50296	5148	40.8667	43.7167	WangNatureCommunications2019	other	PRJEB29603	https://www.ebi.ac.uk/ena/browser/view/PRJEB29603
I6266						Russia_Caucasus_Maikop_Novosvobodnaya							Russia_Caucasus_Maikop_Novosvobodnaya	Russia	0.66234	5375	44.385	40.3946	WangNatureCommunications2019	other	PRJEB29603	https://www.ebi.ac.uk/ena/browser/view/PRJEB29603
Anapa-11													Russia_Caucasus_Medieval	Russia	3.56672	1020	44.9667	37.5044	MarotiTorokCurrBiol2022	other	PRJEB49971	https://www.ebi.ac.uk/ena/browser/view/PRJEB49971
Anapa-9													Russia_Caucasus_Medieval	Russia	2.12622	857	44.9667	37.5044	MarotiTorokCurrBiol2022	other	PRJEB49971	https://www.ebi.ac.uk/ena/browser/view/PRJEB49971
CHV001													Russia_Chalmny_Varre	Russia	1.30598	150	67.1675	37.5864	LamnidisNatureCommunications2018	other	PRJEB29360	https://www.ebi.ac.uk/ena/browser/view/PRJEB29360
RISE504													Russia_IA.SG	Russia	1.631	1145	53.456	85.447	AllentoftNature2015	other	PRJEB9021	https://www.ebi.ac.uk/ena/browser/view/PRJEB9021
RISE602													Russia_IA.SG	Russia	1.283	2450	50.615	86.459	AllentoftNature2015	other	PRJEB9021	https://www.ebi.ac.uk/ena/browser/view/PRJEB9021
RISE601													Russia_IA.SG	Russia	1.17	2450	50.213	85.725	AllentoftNature2015	other	PRJEB9021	https://www.ebi.ac.uk/ena/browser/view/PRJEB9021
RISE600													Russia_IA.SG	Russia	0.718	2450	50.213	85.725	AllentoftNature2015	other	PRJEB9021	https://www.ebi.ac.uk/ena/browser/view/PRJEB9021
NEO538													Russia_IronAge	Russia	2.51611	2250	59.7	39.5	AllentoftNature2024	other	PRJEB64656	https://www.ebi.ac.uk/ena/browser/view/PRJEB64656
RISE552				Russia_Kalmykia_EBA_Yamnaya.SG								Yamnaya	Russia_Kalmykia_EBA_Yamnaya.SG	Russia	2.34425	4382	46.615	43.334	AllentoftNature2015	other	PRJEB9021	https://www.ebi.ac.uk/ena/browser/view/PRJEB9021
RISE548				Russia_Kalmykia_EBA_Yamnaya.SG								Yamnaya	Russia_Kalmykia_EBA_Yamnaya.SG	Russia	0.87054	4850	46.539	43.699	AllentoftNature2015	other	PRJEB9021	https://www.ebi.ac.uk/ena/browser/view/PRJEB9021
RISE547				Russia_Kalmykia_EBA_Yamnaya.SG								Yamnaya	Russia_Kalmykia_EBA_Yamnaya.SG	Russia	0.658365	4713	46.539	43.699	AllentoftNature2015	other	PRJEB9021	https://www.ebi.ac.uk/ena/browser/view/PRJEB9021
RISE497													Russia_Karasuk_o.SG	Russia	9.086	3100	52.954	90.187	AllentoftNature2015	other	PRJEB9021	https://www.ebi.ac.uk/ena/browser/view/PRJEB9021
RISE493													Russia_Karasuk.SG	Russia	8.081	3429	53.152	91.05	AllentoftNature2015	other	PRJEB9021	https://www.ebi.ac.uk/ena/browser/view/PRJEB9021
RISE495													Russia_Karasuk.SG	Russia	4.394	3100	52.954	90.187	AllentoftNature2015	other	PRJEB9021	https://www.ebi.ac.uk/ena/browser/view/PRJEB9021
RISE496													Russia_Karasuk.SG	Russia	3.031	3288	52.954	90.187	AllentoftNature2015	other	PRJEB9021	https://www.ebi.ac.uk/ena/browser/view/PRJEB9021
RISE499													Russia_Karasuk.SG	Russia	1.549	3100	51.909	88.574	AllentoftNature2015	other	PRJEB9021	https://www.ebi.ac.uk/ena/browser/view/PRJEB9021
RISE502													Russia_Karasuk.SG	Russia	1.45	3351	51.909	88.574	AllentoftNature2015	other	PRJEB9021	https://www.ebi.ac.uk/ena/browser/view/PRJEB9021
I0061					Russia_Karelia_HG.SG							EHG	Russia_Karelia_HG.SG	Russia	1.89718	8450	61.65	35.65	FuNature2016	other	PRJEB13123	https://www.ebi.ac.uk/ena/browser/view/PRJEB13123
Kostenki14					Russia_Kostenki14.SG								Russia_Kostenki14.SG	Russia	2.806	37470	51.23	39.3	SeguinOrlandoScience2014	other	PRJEB7618	https://www.ebi.ac.uk/ena/browser/view/PRJEB7618
DA358				Russia_Kurma_EBA.SG									Russia_Kurma_EBA.SG	Russia	0.9	4710	53.1792	106.963	DamgaardScience2018	other	PRJEB20658	https://www.ebi.ac.uk/ena/browser/view/PRJEB20658
DA341						Russia_Lokomotiv_Eneolithic.SG							Russia_Lokomotiv_Eneolithic.SG	Russia	1.2	7585	52.2869	104.249	DamgaardScience2018	other	PRJEB20658	https://www.ebi.ac.uk/ena/browser/view/PRJEB20658
DA359						Russia_Lokomotiv_Eneolithic.SG							Russia_Lokomotiv_Eneolithic.SG	Russia	0.7	7559	52.2869	104.249	DamgaardScience2018	other	PRJEB20658	https://www.ebi.ac.uk/ena/browser/view/PRJEB20658
DA340						Russia_Lokomotiv_Eneolithic.SG							Russia_Lokomotiv_Eneolithic.SG	Russia	0.6	6990	52.2869	104.249	DamgaardScience2018	other	PRJEB20658	https://www.ebi.ac.uk/ena/browser/view/PRJEB20658
MA1					Russia_MA1_HG.SG								Russia_MA1_HG.SG	Russia	1.206	24305	52.9	103.5	RaghavanNature2013	other	SRP029640	https://www.ncbi.nlm.nih.gov/sra?term=SRP029640
DA142													Russia_Medieval_Nomad.SG	Russia	1.178	1000	47.2824	39.541	DamgaardNature2018	other	PRJEB20658	https://www.ebi.ac.uk/ena/browser/view/PRJEB20658
NEO88					Russia_Mesolithic								Russia_Mesolithic	Russia	2.51416	7858	56.666	38.016	AllentoftNature2024	other	PRJEB64656	https://www.ebi.ac.uk/ena/browser/view/PRJEB64656
RISE523													Russia_Mezhovskaya.SG	Russia	2.741	3448	53.043	57.066	AllentoftNature2015	other	PRJEB9021	https://www.ebi.ac.uk/ena/browser/view/PRJEB9021
NEO166													Russia_Neolithic	Russia	2.06368	5663	52.9	40.03	AllentoftNature2024	other	PRJEB64656	https://www.ebi.ac.uk/ena/browser/view/PRJEB64656
NEO555													Russia_Neolithic	Russia	2.00972	8277	60.414	38.932	AllentoftNature2024	other	PRJEB64656	https://www.ebi.ac.uk/ena/browser/view/PRJEB64656
NEO560													Russia_Neolithic	Russia	1.48137	7905	60.414	38.932	AllentoftNature2024	other	PRJEB64656	https://www.ebi.ac.uk/ena/browser/view/PRJEB64656
NEO160													Russia_Neolithic	Russia	1.3016	5263	52.9	40.03	AllentoftNature2024	other	PRJEB64656	https://www.ebi.ac.uk/ena/browser/view/PRJEB64656
NEO559													Russia_Neolithic	Russia	1.17565	8268	60.414	38.932	AllentoftNature2024	other	PRJEB64656	https://www.ebi.ac.uk/ena/browser/view/PRJEB64656
NEO174													Russia_Neolithic	Russia	1.132	5307	52.278	38.955	AllentoftNature2024	other	PRJEB64656	https://www.ebi.ac.uk/ena/browser/view/PRJEB64656
NEO556													Russia_Neolithic	Russia	1.09824	7030	60.414	38.932	AllentoftNature2024	other	PRJEB64656	https://www.ebi.ac.uk/ena/browser/view/PRJEB64656
NEO171													Russia_Neolithic	Russia	0.803979	5835	52.9	40.03	AllentoftNature2024	other	PRJEB64656	https://www.ebi.ac.uk/ena/browser/view/PRJEB64656
NEO557													Russia_Neolithic	Russia	0.744163	7912	60.414	38.932	AllentoftNature2024	other	PRJEB64656	https://www.ebi.ac.uk/ena/browser/view/PRJEB64656
NEO558													Russia_Neolithic	Russia	0.679608	8085	60.414	38.932	AllentoftNature2024	other	PRJEB64656	https://www.ebi.ac.uk/ena/browser/view/PRJEB64656
NEO173													Russia_Neolithic	Russia	0.675547	6343	52.278	38.955	AllentoftNature2024	other	PRJEB64656	https://www.ebi.ac.uk/ena/browser/view/PRJEB64656
NEO167													Russia_Neolithic	Russia	0.577784	5656	52.9	40.03	AllentoftNature2024	other	PRJEB64656	https://www.ebi.ac.uk/ena/browser/view/PRJEB64656
NEO185													Russia_Neolithic_Lyalovo	Russia	1.16288	7028	56.781	40.447	AllentoftNature2024	other	PRJEB64656	https://www.ebi.ac.uk/ena/browser/view/PRJEB64656
NEO212													Russia_Neolithic_MiddleDon	Russia	3.04583	7393	50.072	39.894	AllentoftNature2024	other	PRJEB64656	https://www.ebi.ac.uk/ena/browser/view/PRJEB64656
NEO194													Russia_Neolithic_Volosovo	Russia	1.55848	5597	56.781	40.447	AllentoftNature2024	other	PRJEB64656	https://www.ebi.ac.uk/ena/browser/view/PRJEB64656
NEO184													Russia_Neolithic_Volosovo	Russia	0.682094	5457	56.776	40.443	AllentoftNature2024	other	PRJEB64656	https://www.ebi.ac.uk/ena/browser/view/PRJEB64656
NEO179													Russia_Neolithic_Volosovo	Russia	0.627423	5465	56.78	40.447	AllentoftNature2024	other	PRJEB64656	https://www.ebi.ac.uk/ena/browser/view/PRJEB64656
NEO189													Russia_Neolithic_Volosovo	Russia	0.58801	5604	56.781	40.447	AllentoftNature2024	other	PRJEB64656	https://www.ebi.ac.uk/ena/browser/view/PRJEB64656
NEO197													Russia_Neolithic_Volosovo	Russia	0.58582	5245	56.781	40.447	AllentoftNature2024	other	PRJEB64656	https://www.ebi.ac.uk/ena/browser/view/PRJEB64656
NEO195													Russia_Neolithic_Volosovo	Russia	0.573227	5747	56.781	40.447	AllentoftNature2024	other	PRJEB64656	https://www.ebi.ac.uk/ena/browser/view/PRJEB64656
GW1001													Russia_North_Caucasus	Russia	1.13224	4726	44.0319	43.13	WangNatureCommunications2019	other	PRJEB29603	https://www.ebi.ac.uk/ena/browser/view/PRJEB29603
KBD001				Russia_North_Caucasus_MBA									Russia_North_Caucasus_MBA	Russia	4.71381	4037	43.8263	42.7162	WangNatureCommunications2019	other	PRJEB29603	https://www.ebi.ac.uk/ena/browser/view/PRJEB29603
KDC001				Russia_North_Caucasus_MBA									Russia_North_Caucasus_MBA	Russia	2.17092	3824	43.354	43.7219	WangNatureCommunications2019	other	PRJEB29603	https://www.ebi.ac.uk/ena/browser/view/PRJEB29603
KBD002				Russia_North_Caucasus_MBA_rel.KBD001									Russia_North_Caucasus_MBA_rel.KBD001	Russia	2.68906	4057	43.8263	42.7162	WangNatureCommunications2019	other	PRJEB29603	https://www.ebi.ac.uk/ena/browser/view/PRJEB29603
DA337				Russia_Shamanka_EBA.SG									Russia_Shamanka_EBA.SG	Russia	1.1	4331	51.6983	103.703	DamgaardScience2018	other	PRJEB20658	https://www.ebi.ac.uk/ena/browser/view/PRJEB20658
DA336				Russia_Shamanka_EBA.SG									Russia_Shamanka_EBA.SG	Russia	0.7	4200	51.6983	103.703	DamgaardScience2018	other	PRJEB20658	https://www.ebi.ac.uk/ena/browser/view/PRJEB20658
DA253						Russia_Shamanka_Eneolithic.SG							Russia_Shamanka_Eneolithic.SG	Russia	2.7	7246	51.6983	103.703	DamgaardScience2018	other	PRJEB20658	https://www.ebi.ac.uk/ena/browser/view/PRJEB20658
DA252						Russia_Shamanka_Eneolithic.SG							Russia_Shamanka_Eneolithic.SG	Russia	2.4	7341	51.6983	103.703	DamgaardScience2018	other	PRJEB20658	https://www.ebi.ac.uk/ena/browser/view/PRJEB20658
DA362						Russia_Shamanka_Eneolithic.SG							Russia_Shamanka_Eneolithic.SG	Russia	1.1	7242	51.6983	103.703	DamgaardScience2018	other	PRJEB20658	https://www.ebi.ac.uk/ena/browser/view/PRJEB20658
DA250						Russia_Shamanka_Eneolithic.SG							Russia_Shamanka_Eneolithic.SG	Russia	0.9	7392	51.6983	103.703	DamgaardScience2018	other	PRJEB20658	https://www.ebi.ac.uk/ena/browser/view/PRJEB20658
Sidelkino					Russia_Sidelkino_HG.SG							EHG	Russia_Sidelkino_HG.SG	Russia	1.96967	11259	54.53	51.11	DamgaardScience2018	other	PRJEB20658	https://www.ebi.ac.uk/ena/browser/view/PRJEB20658
RISE395				Russia_Sintashta_MLBA.SG									Russia_Sintashta_MLBA.SG	Russia	2.397	3808	52.637	59.536	AllentoftNature2015	other	PRJEB9021	https://www.ebi.ac.uk/ena/browser/view/PRJEB9021
RISE392				Russia_Sintashta_MLBA.SG									Russia_Sintashta_MLBA.SG	Russia	0.598	3961	53.876	59.076	AllentoftNature2015	other	PRJEB9021	https://www.ebi.ac.uk/ena/browser/view/PRJEB9021
AY2001													Russia_Steppe_Maikop	Russia	3.21343	5272	45.6883	43.2646	WangNatureCommunications2019	other	PRJEB29603	https://www.ebi.ac.uk/ena/browser/view/PRJEB29603
AY2003													Russia_Steppe_Maikop	Russia	2.38617	5456	45.6883	43.2646	WangNatureCommunications2019	other	PRJEB29603	https://www.ebi.ac.uk/ena/browser/view/PRJEB29603
Sunghir1					Russia_Sunghir1.SG								Russia_Sunghir1.SG	Russia	1.28099	32823	56.1761	40.5025	SikoraScience2017	other	PRJEB22592	https://www.ebi.ac.uk/ena/browser/view/PRJEB22592
Sunghir2					Russia_Sunghir2.SG								Russia_Sunghir2.SG	Russia	4.62335	34234	56.1761	40.5025	SikoraScience2017	other	PRJEB22592	https://www.ebi.ac.uk/ena/browser/view/PRJEB22592
Sunghir3					Russia_Sunghir3.SG								Russia_Sunghir3.SG	Russia	12.0343	34093	56.1761	40.5025	SikoraScience2017	other	PRJEB22592	https://www.ebi.ac.uk/ena/browser/view/PRJEB22592
Sunghir4					Russia_Sunghir4.SG								Russia_Sunghir4.SG	Russia	4.39861	33992	56.1761	40.5025	SikoraScience2017	other	PRJEB22592	https://www.ebi.ac.uk/ena/browser/view/PRJEB22592
Sunghir6					Russia_Sunghir6.SG								Russia_Sunghir6.SG	Russia	4.87684	790	56.1761	40.5025	SikoraScience2017	other	PRJEB22592	https://www.ebi.ac.uk/ena/browser/view/PRJEB22592
Ust_Ishim					Russia_Ust_Ishim_HG_published.DG								Russia_Ust_Ishim_HG_published.DG	Russia	42	45020	57.7	71.1	FuNature2014	other	PRJEB6622	https://www.ebi.ac.uk/ena/browser/view/PRJEB6622
DA343				Russia_UstIda_EBA.SG									Russia_UstIda_EBA.SG	Russia	0.6	4827	53.1889	103.368	DamgaardNature2018	other	PRJEB20658	https://www.ebi.ac.uk/ena/browser/view/PRJEB20658
DA361				Russia_UstIda_EBA.SG									Russia_UstIda_EBA.SG	Russia	0.6	4158	53.1889	103.368	DamgaardNature2018	other	PRJEB20658	https://www.ebi.ac.uk/ena/browser/view/PRJEB20658
DA342						Russia_UstIda_LN.SG							Russia_UstIda_LN.SG	Russia	1.7	5610	53.1889	103.368	DamgaardScience2018	other	PRJEB20658	https://www.ebi.ac.uk/ena/browser/view/PRJEB20658
DA345						Russia_UstIda_LN.SG							Russia_UstIda_LN.SG	Russia	1	5456	53.1889	103.368	DamgaardScience2018	other	PRJEB20658	https://www.ebi.ac.uk/ena/browser/view/PRJEB20658
VK221										Ladoga_VA.SG	Ladoga_VA.SG		Russia.Viking.SG	Russia	1.953	1050	60	32.3	MargaryanNature2020	Vikings	PRJEB37976	https://www.ebi.ac.uk/ena/browser/view/PRJEB37976
VK220										Ladoga_VA.SG	Ladoga_VA.SG		Russia.Viking.SG	Russia	1.815	900	60	32.3	MargaryanNature2020	Vikings	PRJEB37976	https://www.ebi.ac.uk/ena/browser/view/PRJEB37976
VK160										Kurevanikha_VA.SG	Kurevanikha_VA.SG		Russia.Viking.SG	Russia	1.776	850	58.78	36.16	MargaryanNature2020	Vikings	PRJEB37976	https://www.ebi.ac.uk/ena/browser/view/PRJEB37976
VK219										Ladoga_VA.SG	Ladoga_VA.SG		Russia.Viking.SG	Russia	1.581	950	60	32.3	MargaryanNature2020	Vikings	PRJEB37976	https://www.ebi.ac.uk/ena/browser/view/PRJEB37976
VK15										Ladoga_VA.SG	Ladoga_VA.SG		Russia.Viking.SG	Russia	1.223	900	60	32.3	MargaryanNature2020		PRJEB37976	https://www.ebi.ac.uk/ena/browser/view/PRJEB37976
VK273										Gnezdovo_VA.SG	Gnezdovo_VA.SG		Russia.Viking.SG	Russia	1.092	950	54.78	31.87	MargaryanNature2020	Vikings	PRJEB37976	https://www.ebi.ac.uk/ena/browser/view/PRJEB37976
VK18										Ladoga_VA.SG	Ladoga_VA.SG		Russia.Viking.SG	Russia	0.773	900	60	32.3	MargaryanNature2020	Vikings	PRJEB37976	https://www.ebi.ac.uk/ena/browser/view/PRJEB37976
VK19										Ladoga_VA.SG	Ladoga_VA.SG		Russia.Viking.SG	Russia	0.629	900	60	32.3	MargaryanNature2020	Vikings	PRJEB37976	https://www.ebi.ac.uk/ena/browser/view/PRJEB37976
VK218										Ladoga_VA.SG	Ladoga_VA.SG		Russia.Viking.SG	Russia	0.582	900	60	32.3	MargaryanNature2020	Vikings	PRJEB37976	https://www.ebi.ac.uk/ena/browser/view/PRJEB37976
VK254										Gnezdovo_VA.SG	Gnezdovo_VA.SG		Russia.Viking.SG	Russia	0.522	950	54.78	31.87	MargaryanNature2020	Vikings	PRJEB37976	https://www.ebi.ac.uk/ena/browser/view/PRJEB37976
VK17										Ladoga_VA.SG	Ladoga_VA.SG		Russia.Viking.SG	Russia	0.522	900	60	32.3	MargaryanNature2020	Vikings	PRJEB37976	https://www.ebi.ac.uk/ena/browser/view/PRJEB37976
bal004						Scotland_Scottish_MN.SG	Scotland_MN						Scotland_Scottish_MN	Scotland	1.54	5190	57.757	-3.91195	SanchezQuintoPNAS2019	other	PRJEB31045	https://www.ebi.ac.uk/ena/browser/view/PRJEB31045
NEO658					Serbia_Mesolithic								Serbia_Mesolithic	Serbia	0.552551	8015	44.5356	22.0444	AllentoftNature2024	other	PRJEB64656	https://www.ebi.ac.uk/ena/browser/view/PRJEB64656
R6769													Serbia_Naissus_LateAntiquity_oLevant.SG	Serbia	0.712326	1863	43.3267	21.8962	AntonioElife2024	other	PRJEB53565	https://www.ebi.ac.uk/ena/browser/view/PRJEB53565
LEPE52						Serbia.E_MN.SG	Balkan_EN					Balkan_N	Serbia.E-MN.SG	Serbia	12.37	7812	44.5562	22.0267	MarchiCell2022	other	PRJEB50857	https://www.ebi.ac.uk/ena/browser/view/PRJEB50857
VC3-2						Serbia.EN_Starcevo.SG	Balkan_EN					Balkan_N	Serbia.EN_(Starčevo).SG	Serbia	11.22	7495.5	44.7619	20.6231	MarchiCell2022	other	PRJEB50857	https://www.ebi.ac.uk/ena/browser/view/PRJEB50857
STAR1						Serbia.EN_Starcevo.SG	Balkan_EN					Balkan_N	Serbia.EN_(Starčevo).SG	Serbia	10.55	7532.5	44.8174	20.5719	MarchiCell2022	other	PRJEB50857	https://www.ebi.ac.uk/ena/browser/view/PRJEB50857
VLASA7					Serbia.LM.SG								Serbia.LM.SG	Serbia	15.21	8552	43.606	20.741	MarchiCell2022	other	PRJEB50857	https://www.ebi.ac.uk/ena/browser/view/PRJEB50857
VLASA32					Serbia.LM.SG								Serbia.LM.SG	Serbia	12.65	9604.5	43.606	20.741	MarchiCell2022	other	PRJEB50857	https://www.ebi.ac.uk/ena/browser/view/PRJEB50857
LEPE48						Serbia.TEN.SG	Balkan_EN					Balkan_N	Serbia.TEN.SG	Serbia	10.92	7939.5	44.5562	22.0267	MarchiCell2022	other	PRJEB50857	https://www.ebi.ac.uk/ena/browser/view/PRJEB50857
NEO65													Siberia_BronzeAge	Russia	1.36414	4804	52.724	84.683	AllentoftNature2024	other	PRJEB64656	https://www.ebi.ac.uk/ena/browser/view/PRJEB64656
NEO79													Siberia_BronzeAge_Okunevo	Russia	0.565513	4631	56.438	74.907	AllentoftNature2024	other	PRJEB64656	https://www.ebi.ac.uk/ena/browser/view/PRJEB64656
NEO116													Siberia_Neolithic	Russia	5.60368	8187	49.8	108.8	AllentoftNature2024	other	PRJEB64656	https://www.ebi.ac.uk/ena/browser/view/PRJEB64656
NEO917													Siberia_Neolithic	Russia	3.5404	5462	55.707	76.783	AllentoftNature2024	other	PRJEB64656	https://www.ebi.ac.uk/ena/browser/view/PRJEB64656
NEO911													Siberia_Neolithic	Russia	2.88701	6780	55.707	76.783	AllentoftNature2024	other	PRJEB64656	https://www.ebi.ac.uk/ena/browser/view/PRJEB64656
NEO309													Siberia_Neolithic	Russia	2.18084	5824	56.77	77.03	AllentoftNature2024	other	PRJEB64656	https://www.ebi.ac.uk/ena/browser/view/PRJEB64656
NEO115													Siberia_Neolithic	Russia	1.95599	7550	49.9	108	AllentoftNature2024	other	PRJEB64656	https://www.ebi.ac.uk/ena/browser/view/PRJEB64656
NEO907													Siberia_Neolithic	Russia	1.60978	5649	55.707	76.783	AllentoftNature2024	other	PRJEB64656	https://www.ebi.ac.uk/ena/browser/view/PRJEB64656
NEO83													Siberia_Neolithic	Russia	1.24063	5664	55.733	74.285	AllentoftNature2024	other	PRJEB64656	https://www.ebi.ac.uk/ena/browser/view/PRJEB64656
NEO292													Siberia_Neolithic	Russia	1.14765	6036	56.2	95.7	AllentoftNature2024	other	PRJEB64656	https://www.ebi.ac.uk/ena/browser/view/PRJEB64656
NEO912													Siberia_Neolithic	Russia	1.0547	5536	55.707	76.783	AllentoftNature2024	other	PRJEB64656	https://www.ebi.ac.uk/ena/browser/view/PRJEB64656
NEO843													Siberia_Neolithic_Kitoi	Russia	1.27426	7060	58.752	102.634	AllentoftNature2024	other	PRJEB64656	https://www.ebi.ac.uk/ena/browser/view/PRJEB64656
NEO200													Siberia_Neolithic_Kitoi	Russia	0.685768	7007	52.2	107	AllentoftNature2024	other	PRJEB64656	https://www.ebi.ac.uk/ena/browser/view/PRJEB64656
NEO199													Siberia_Neolithic_Kitoi	Russia	0.583969	7169	52.2	107	AllentoftNature2024	other	PRJEB64656	https://www.ebi.ac.uk/ena/browser/view/PRJEB64656
NEO73													Siberia_Neolithic_Koshinskaya	Russia	0.678253	7681	56.019	69.31	AllentoftNature2024	other	PRJEB64656	https://www.ebi.ac.uk/ena/browser/view/PRJEB64656
NEO78													Siberia_Neolithic_Sredneirtyshskaya	Russia	1.01602	6953	54.971	73.366	AllentoftNature2024	other	PRJEB64656	https://www.ebi.ac.uk/ena/browser/view/PRJEB64656
kro013										Sweden_M.SG	Kalmar_PM.SG		south_Sweden_Post-Medieval	Sweden	8.369	274	56.4	16.6	RodriguezVarelaCell2023	Vikings	PRJEB57364	https://www.ebi.ac.uk/ena/browser/view/PRJEB57364
kro011										Sweden_M.SG	Kalmar_PM.SG		south_Sweden_Post-Medieval	Sweden	1.296	274	56.4	16.6	RodriguezVarelaCell2023	Vikings	PRJEB57364	https://www.ebi.ac.uk/ena/browser/view/PRJEB57364
kro009										Sweden_M.SG	Kalmar_PM.SG		south_Sweden_Post-Medieval	Sweden	0.754	274	56.4	16.6	RodriguezVarelaCell2023	Vikings	PRJEB57364	https://www.ebi.ac.uk/ena/browser/view/PRJEB57364
kro008										Sweden_M.SG	Kalmar_PM.SG		south_Sweden_Post-Medieval	Sweden	0.673	274	56.4	16.6	RodriguezVarelaCell2023	Vikings	PRJEB57364	https://www.ebi.ac.uk/ena/browser/view/PRJEB57364
kro004										Sweden_M.SG	Kalmar_PM.SG		south_Sweden_Post-Medieval	Sweden	0.598	274	56.4	16.6	RodriguezVarelaCell2023	Vikings	PRJEB57364	https://www.ebi.ac.uk/ena/browser/view/PRJEB57364
kro001										Sweden_M.SG	Kalmar_PM.SG		south_Sweden_Post-Medieval	Sweden	0.576	274	56.4	16.6	RodriguezVarelaCell2023	Vikings	PRJEB57364	https://www.ebi.ac.uk/ena/browser/view/PRJEB57364
kro012										Sweden_M.SG	Kalmar_PM.SG		south_Sweden_Post-Medieval	Sweden	0.518	274	56.4	16.6	RodriguezVarelaCell2023	Vikings	PRJEB57364	https://www.ebi.ac.uk/ena/browser/view/PRJEB57364
kro010										Sweden_M.SG	Kalmar_PM.SG		south_Sweden_Post-Medieval	Sweden	0.509	274	56.4	16.6	RodriguezVarelaCell2023	Vikings	PRJEB57364	https://www.ebi.ac.uk/ena/browser/view/PRJEB57364
794				Poland_BA.SG									Strzyzow	Poland	2.28574	3495	50.933	23.771	ChylenskiNatCommun2023	Bronze/Iron/RomanAge	PRJEB53670	https://www.ebi.ac.uk/ena/browser/view/PRJEB53670
788				Poland_BA.SG									Strzyzow	Poland	1.18149	3520	50.867	24.014	ChylenskiNatCommun2023	Bronze/Iron/RomanAge	PRJEB53670	https://www.ebi.ac.uk/ena/browser/view/PRJEB53670
ans017						Sweden_Ansarve.SG	Sweden_Ansarve						Sweden_Ansarve	Sweden	6.8	5080	57.509	18.14	SanchezQuintoPNAS2019	other	PRJEB31045	https://www.ebi.ac.uk/ena/browser/view/PRJEB31045
ans014						Sweden_Ansarve.SG	Sweden_Ansarve						Sweden_Ansarve	Sweden	2.58	5090	57.509	18.14	SanchezQuintoPNAS2019	other	PRJEB31045	https://www.ebi.ac.uk/ena/browser/view/PRJEB31045
ans008						Sweden_Ansarve.SG	Sweden_Ansarve						Sweden_Ansarve	Sweden	1.94	5135	57.509	18.14	SanchezQuintoPNAS2019	other	PRJEB31045	https://www.ebi.ac.uk/ena/browser/view/PRJEB31045
ber1				Sweden_BAC									Sweden_BAC	Sweden	1.85863	4495	58.4158	15.6253	MalmstromProcBiolSci2019	other	PRJEB32786	https://www.ebi.ac.uk/ena/browser/view/PRJEB32786
RISE94				Sweden_BattleAxe.SG									Sweden_BattleAxe.SG	Sweden	0.927	4497	56.025	14.233	AllentoftNature2015	other	PRJEB9021	https://www.ebi.ac.uk/ena/browser/view/PRJEB9021
I0017					Sweden_HG_Motala.SG								Sweden_HG_Motala.SG	Sweden	2.196	7626	58.535	15.046	LazaridisNature2014	other	PRJEB6272	https://www.ebi.ac.uk/ena/browser/view/PRJEB6272
RISE98				Sweden_LN.SG									Sweden_LN.SG	Sweden	6.125	4104	55.381	13.445	AllentoftNature2015	other	PRJEB9021	https://www.ebi.ac.uk/ena/browser/view/PRJEB9021
RISE97				Sweden_LN.SG									Sweden_LN.SG	Sweden	0.746	3905	55.557	13.059	AllentoftNature2015	other	PRJEB9021	https://www.ebi.ac.uk/ena/browser/view/PRJEB9021
oll007				Sweden_Megalithic									Sweden_Megalithic	Sweden	0.861027	4630	56.0147	14.068	MalmstromProcBiolSci2019	other	PRJEB32786	https://www.ebi.ac.uk/ena/browser/view/PRJEB32786
NEO260					Sweden_Mesolithic								Sweden_Mesolithic	Sweden	4.506	5822	58.246	11.492	AllentoftNature2024	other	PRJEB64656	https://www.ebi.ac.uk/ena/browser/view/PRJEB64656
NEO18					Sweden_Mesolithic								Sweden_Mesolithic	Sweden	3.54243	9875	58.391	13.558	AllentoftNature2024	other	PRJEB64656	https://www.ebi.ac.uk/ena/browser/view/PRJEB64656
NEO27					Sweden_Mesolithic								Sweden_Mesolithic	Sweden	3.17485	9693	57.742	13.403	AllentoftNature2024	other	PRJEB64656	https://www.ebi.ac.uk/ena/browser/view/PRJEB64656
SF12					Sweden_Mesolithic.SG								Sweden_Mesolithic.SG	Sweden	65.1678	8895	57.285	17.971	GuntherPLoSBiology2018	other	PRJEB21940	https://www.ebi.ac.uk/ena/browser/view/PRJEB21940
SF9					Sweden_Mesolithic.SG								Sweden_Mesolithic.SG	Sweden	1.2849	9144	57.285	17.971	GuntherPLoSBiology2018	other	PRJEB21940	https://www.ebi.ac.uk/ena/browser/view/PRJEB21940
NEO225						Sweden_Neolithic							Sweden_Neolithic	Sweden	4.50373	3748	58.166	13.573	AllentoftNature2024	other	PRJEB64656	https://www.ebi.ac.uk/ena/browser/view/PRJEB64656
NEO261						Sweden_Neolithic							Sweden_Neolithic	Sweden	2.63681	3895	57.736	11.744	AllentoftNature2024	other	PRJEB64656	https://www.ebi.ac.uk/ena/browser/view/PRJEB64656
NEO220						Sweden_Neolithic							Sweden_Neolithic	Sweden	0.549486	3986	58.166	13.573	AllentoftNature2024	other	PRJEB64656	https://www.ebi.ac.uk/ena/browser/view/PRJEB64656
NEO51						Sweden_Neolithic_BAC							Sweden_Neolithic_BAC	Sweden	0.631907	4341	55.555	13.023	AllentoftNature2024	other	PRJEB64656	https://www.ebi.ac.uk/ena/browser/view/PRJEB64656
vbj004				Sweden_PittedWare.SG									Sweden_PittedWare.SG	Sweden	4.54	4175	57.58	18.7	CoutinhoAJPA2020	other	PRJEB33128	https://www.ebi.ac.uk/ena/browser/view/PRJEB33128
vbj001				Sweden_PittedWare.SG									Sweden_PittedWare.SG	Sweden	4.03	4135	57.58	18.7	CoutinhoAJPA2020	other	PRJEB33128	https://www.ebi.ac.uk/ena/browser/view/PRJEB33128
vbj006				Sweden_PittedWare.SG									Sweden_PittedWare.SG	Sweden	3.89	4323	57.58	18.7	CoutinhoAJPA2020	other	PRJEB33128	https://www.ebi.ac.uk/ena/browser/view/PRJEB33128
vbj013				Sweden_PittedWare.SG									Sweden_PittedWare.SG	Sweden	3.05	4236	57.58	18.7	CoutinhoAJPA2020	other	PRJEB33128	https://www.ebi.ac.uk/ena/browser/view/PRJEB33128
hem005				Sweden_PittedWare.SG									Sweden_PittedWare.SG	Sweden	2.39	4537	57.22	18.57	CoutinhoAJPA2020	other	PRJEB33128	https://www.ebi.ac.uk/ena/browser/view/PRJEB33128
vbj018				Sweden_PittedWare.SG									Sweden_PittedWare.SG	Sweden	1.96	4296	57.58	18.7	CoutinhoAJPA2020	other	PRJEB33128	https://www.ebi.ac.uk/ena/browser/view/PRJEB33128
vbj012				Sweden_PittedWare.SG									Sweden_PittedWare.SG	Sweden	1.63	4366	57.58	18.7	CoutinhoAJPA2020	other	PRJEB33128	https://www.ebi.ac.uk/ena/browser/view/PRJEB33128
ajv28				Sweden_PittedWare.SG									Sweden_PittedWare.SG	Sweden	1.35	4265	57.28	18.2	CoutinhoAJPA2020	other	PRJEB33128	https://www.ebi.ac.uk/ena/browser/view/PRJEB33128
ajv36				Sweden_PittedWare.SG									Sweden_PittedWare.SG	Sweden	0.97	4355	57.28	18.2	CoutinhoAJPA2020	other	PRJEB33128	https://www.ebi.ac.uk/ena/browser/view/PRJEB33128
vbj008				Sweden_PittedWare.SG									Sweden_PittedWare.SG	Sweden	0.9	4125	57.58	18.7	CoutinhoAJPA2020	other	PRJEB33128	https://www.ebi.ac.uk/ena/browser/view/PRJEB33128
hem004				Sweden_PittedWare.SG									Sweden_PittedWare.SG	Sweden	0.71	4472	57.22	18.57	CoutinhoAJPA2020	other	PRJEB33128	https://www.ebi.ac.uk/ena/browser/view/PRJEB33128
Ajvide58					Sweden_PWC_NHG.SG								Sweden_PWC_NHG.SG	Sweden	2.312	4700	57.5	18.55	SkoglundScience2014	other	PRJEB6090	https://www.ebi.ac.uk/ena/browser/view/PRJEB6090
Gokhem2						Sweden_TRB_MN.SG	Sweden_N						Sweden_TRB_MN.SG	Sweden	1.549	4850	58.1753	13.4068	SkoglundScience2014	other	PRJEB6090	https://www.ebi.ac.uk/ena/browser/view/PRJEB6090
vik_stg021										Sweden_VA.SG	Stockholm_VA.SG		Sweden_Viking.SG	Sweden	3.4	919	59.6173	17.7236	KrzewinskaCurrentBiology2018	Vikings	ERS2540893	https://www.ebi.ac.uk/ena/browser/view/ERS2540893?dataType=SAMPLE
VK42										Sweden_VA.SG	Skara_VA.SG		Sweden.Viking.SG	Sweden	9.25	900	58.38	13.65	MargaryanNature2020	Vikings	PRJEB37976	https://www.ebi.ac.uk/ena/browser/view/PRJEB37976
VK50										Sweden_VA.SG	Gotland_VA.SG		Sweden.Viking.SG	Sweden	6.231	975	57.63	18.28	MargaryanNature2020	Vikings	PRJEB37976	https://www.ebi.ac.uk/ena/browser/view/PRJEB37976
VK533										Sweden_VA.SG	Oland_VA.SG		Sweden.Viking.SG	Sweden	4.831	1000	56.8058	16.7302	MargaryanNature2020	Vikings	PRJEB37976	https://www.ebi.ac.uk/ena/browser/view/PRJEB37976
VK58										Sweden_VA.SG	Gotland_VA.SG		Sweden.Viking.SG	Sweden	4.513	975	57.34	18.19	MargaryanNature2020	Vikings	PRJEB37976	https://www.ebi.ac.uk/ena/browser/view/PRJEB37976
VK475										Sweden_VA.SG	Gotland_VA.SG		Sweden.Viking.SG	Sweden	4.492	975	57.63	18.28	MargaryanNature2020	Vikings	PRJEB37976	https://www.ebi.ac.uk/ena/browser/view/PRJEB37976
VK29										Sweden_VA.SG	Skara_VA.SG		Sweden.Viking.SG	Sweden	3.208	900	58.38	13.65	MargaryanNature2020	Vikings	PRJEB37976	https://www.ebi.ac.uk/ena/browser/view/PRJEB37976
VK468										Sweden_VA.SG	Gotland_VA.SG		Sweden.Viking.SG	Sweden	2.834	975	57.63	18.28	MargaryanNature2020	Vikings	PRJEB37976	https://www.ebi.ac.uk/ena/browser/view/PRJEB37976
VK429										Sweden_VA.SG	Gotland_VA.SG		Sweden.Viking.SG	Sweden	2.725	975	57.34	18.19	MargaryanNature2020	Vikings	PRJEB37976	https://www.ebi.ac.uk/ena/browser/view/PRJEB37976
VK303										Sweden_VA.SG	Skara_VA.SG		Sweden.Viking.SG	Sweden	2.502	900	58.38	13.65	MargaryanNature2020	Vikings	PRJEB37976	https://www.ebi.ac.uk/ena/browser/view/PRJEB37976
VK433								DenmarkSweden_VA(II)		Sweden_VA.SG	Gotland_VA.SG		Sweden.Viking.SG	Sweden	2.206	975	57.34	18.19	MargaryanNature2020	Vikings	PRJEB37976	https://www.ebi.ac.uk/ena/browser/view/PRJEB37976
VK443										Sweden_VA.SG	Oland_VA.SG		Sweden.Viking.SG	Sweden	2.107	1000	57.3426	17.0209	MargaryanNature2020	Vikings	PRJEB37976	https://www.ebi.ac.uk/ena/browser/view/PRJEB37976
VK337								DenmarkSweden_VA(II)		Sweden_VA.SG	Oland_VA.SG		Sweden.Viking.SG	Sweden	2.042	1069	56.4775	16.5761	MargaryanNature2020	Vikings	PRJEB37976	https://www.ebi.ac.uk/ena/browser/view/PRJEB37976
VK40										Sweden_VA.SG	Skara_VA.SG		Sweden.Viking.SG	Sweden	1.874	900	58.38	13.65	MargaryanNature2020	Vikings	PRJEB37976	https://www.ebi.ac.uk/ena/browser/view/PRJEB37976
VK479										Sweden_VA.SG	Gotland_VA.SG		Sweden.Viking.SG	Sweden	1.817	975	57.63	18.28	MargaryanNature2020	Vikings	PRJEB37976	https://www.ebi.ac.uk/ena/browser/view/PRJEB37976
VK399										Sweden_VA.SG	Skara_VA.SG		Sweden.Viking.SG	Sweden	1.708	900	58.38	13.65	MargaryanNature2020	Vikings	PRJEB37976	https://www.ebi.ac.uk/ena/browser/view/PRJEB37976
VK455										Sweden_VA.SG	Gotland_VA.SG		Sweden.Viking.SG	Sweden	1.603	975	57.34	18.19	MargaryanNature2020	Vikings	PRJEB37976	https://www.ebi.ac.uk/ena/browser/view/PRJEB37976
VK474										Sweden_VA.SG	Gotland_VA.SG		Sweden.Viking.SG	Sweden	1.591	975	57.63	18.28	MargaryanNature2020	Vikings	PRJEB37976	https://www.ebi.ac.uk/ena/browser/view/PRJEB37976
VK478										Sweden_VA.SG	Gotland_VA.SG		Sweden.Viking.SG	Sweden	1.582	975	57.63	18.28	MargaryanNature2020	Vikings	PRJEB37976	https://www.ebi.ac.uk/ena/browser/view/PRJEB37976
VK350										Sweden_VA.SG	Oland_VA.SG		Sweden.Viking.SG	Sweden	1.555	1134	56.7322	16.722	MargaryanNature2020	Vikings	PRJEB37976	https://www.ebi.ac.uk/ena/browser/view/PRJEB37976
VK402										Sweden_VA.SG	Skara_VA.SG		Sweden.Viking.SG	Sweden	1.531	900	58.38	13.65	MargaryanNature2020	Vikings	PRJEB37976	https://www.ebi.ac.uk/ena/browser/view/PRJEB37976
VK403										Sweden_VA.SG	Skara_VA.SG		Sweden.Viking.SG	Sweden	1.49	900	58.38	13.65	MargaryanNature2020	Vikings	PRJEB37976	https://www.ebi.ac.uk/ena/browser/view/PRJEB37976
VK332										Sweden_VA.SG	Oland_VA.SG		Sweden.Viking.SG	Sweden	1.46	1085	56.4153	16.4326	MargaryanNature2020	Vikings	PRJEB37976	https://www.ebi.ac.uk/ena/browser/view/PRJEB37976
VK308										Sweden_VA.SG	Skara_VA.SG		Sweden.Viking.SG	Sweden	1.455	900	58.38	13.65	MargaryanNature2020	Vikings	PRJEB37976	https://www.ebi.ac.uk/ena/browser/view/PRJEB37976
VK395										Sweden_VA.SG	Skara_VA.SG		Sweden.Viking.SG	Sweden	1.437	900	58.38	13.65	MargaryanNature2020	Vikings	PRJEB37976	https://www.ebi.ac.uk/ena/browser/view/PRJEB37976
VK404										Sweden_VA.SG	Skara_VA.SG		Sweden.Viking.SG	Sweden	1.425	900	58.38	13.65	MargaryanNature2020	Vikings	PRJEB37976	https://www.ebi.ac.uk/ena/browser/view/PRJEB37976
VK342										Sweden_VA.SG	Oland_VA.SG		Sweden.Viking.SG	Sweden	1.397	1000	56.4441	16.5656	MargaryanNature2020	Vikings	PRJEB37976	https://www.ebi.ac.uk/ena/browser/view/PRJEB37976
VK473										Sweden_VA.SG	Gotland_VA.SG		Sweden.Viking.SG	Sweden	1.396	975	57.63	18.28	MargaryanNature2020	Vikings	PRJEB37976	https://www.ebi.ac.uk/ena/browser/view/PRJEB37976
VK456										Sweden_VA.SG	Gotland_VA.SG		Sweden.Viking.SG	Sweden	1.389	975	57.34	18.19	MargaryanNature2020	Vikings	PRJEB37976	https://www.ebi.ac.uk/ena/browser/view/PRJEB37976
VK357										Sweden_VA.SG	Oland_VA.SG		Sweden.Viking.SG	Sweden	1.387	887	56.4153	16.4326	MargaryanNature2020	Vikings	PRJEB37976	https://www.ebi.ac.uk/ena/browser/view/PRJEB37976
VK397										Sweden_VA.SG	Skara_VA.SG		Sweden.Viking.SG	Sweden	1.37	900	58.38	13.65	MargaryanNature2020	Vikings	PRJEB37976	https://www.ebi.ac.uk/ena/browser/view/PRJEB37976
VK353										Sweden_VA.SG	Oland_VA.SG		Sweden.Viking.SG	Sweden	1.304	893	56.4153	16.4326	MargaryanNature2020	Vikings	PRJEB37976	https://www.ebi.ac.uk/ena/browser/view/PRJEB37976
VK406										Sweden_VA.SG	Skara_VA.SG		Sweden.Viking.SG	Sweden	1.296	900	58.38	13.65	MargaryanNature2020	Vikings	PRJEB37976	https://www.ebi.ac.uk/ena/browser/view/PRJEB37976
VK398										Sweden_VA.SG	Skara_VA.SG		Sweden.Viking.SG	Sweden	1.291	900	58.38	13.65	MargaryanNature2020	Vikings	PRJEB37976	https://www.ebi.ac.uk/ena/browser/view/PRJEB37976
VK401										Sweden_VA.SG	Skara_VA.SG		Sweden.Viking.SG	Sweden	1.26	900	58.38	13.65	MargaryanNature2020	Vikings	PRJEB37976	https://www.ebi.ac.uk/ena/browser/view/PRJEB37976
VK343										Sweden_VA.SG	Oland_VA.SG		Sweden.Viking.SG	Sweden	1.259	1000	56.5524	16.6213	MargaryanNature2020	Vikings	PRJEB37976	https://www.ebi.ac.uk/ena/browser/view/PRJEB37976
VK346								DenmarkSweden_VA(III)	DenmarkSweden_VA(III).SG	Sweden_VA.SG	Oland_VA.SG		Sweden.Viking.SG	Sweden	1.259	1000	56.7279	16.7192	MargaryanNature2020	Vikings	PRJEB37976	https://www.ebi.ac.uk/ena/browser/view/PRJEB37976
VK349								DenmarkSweden_VA(III)		Sweden_VA.SG	Oland_VA.SG		Sweden.Viking.SG	Sweden	1.253	1110	56.4594	16.4307	MargaryanNature2020	Vikings	PRJEB37976	https://www.ebi.ac.uk/ena/browser/view/PRJEB37976
VK442										Sweden_VA.SG	Oland_VA.SG		Sweden.Viking.SG	Sweden	1.239	1097	56.4153	16.4326	MargaryanNature2020	Vikings	PRJEB37976	https://www.ebi.ac.uk/ena/browser/view/PRJEB37976
VK336										Sweden_VA.SG	Oland_VA.SG		Sweden.Viking.SG	Sweden	1.213	1091	56.8058	16.7302	MargaryanNature2020	Vikings	PRJEB37976	https://www.ebi.ac.uk/ena/browser/view/PRJEB37976
VK34										Sweden_VA.SG	Skara_VA.SG		Sweden.Viking.SG	Sweden	1.193	900	58.38	13.65	MargaryanNature2020	Vikings	PRJEB37976	https://www.ebi.ac.uk/ena/browser/view/PRJEB37976
VK396										Sweden_VA.SG	Skara_VA.SG		Sweden.Viking.SG	Sweden	1.192	900	58.38	13.65	MargaryanNature2020	Vikings	PRJEB37976	https://www.ebi.ac.uk/ena/browser/view/PRJEB37976
VK333								DenmarkSweden_VA(III)	DenmarkSweden_VA(III).SG	Sweden_VA.SG	Oland_VA.SG		Sweden.Viking.SG	Sweden	1.173	1052	56.5765	16.4602	MargaryanNature2020	Vikings	PRJEB37976	https://www.ebi.ac.uk/ena/browser/view/PRJEB37976
VK477									DenmarkSweden_VA(III).SG	Sweden_VA.SG	Gotland_VA.SG		Sweden.Viking.SG	Sweden	1.166	975	57.63	18.28	MargaryanNature2020	Vikings	PRJEB37976	https://www.ebi.ac.uk/ena/browser/view/PRJEB37976
VK265										Sweden_VA.SG	Karda_VA.SG		Sweden.Viking.SG	Sweden	1.154	1000	57.18	13.93	MargaryanNature2020	Vikings	PRJEB37976	https://www.ebi.ac.uk/ena/browser/view/PRJEB37976
VK352										Sweden_VA.SG	Oland_VA.SG		Sweden.Viking.SG	Sweden	1.149	1000	56.7207	16.7116	MargaryanNature2020	Vikings	PRJEB37976	https://www.ebi.ac.uk/ena/browser/view/PRJEB37976
VK355								DenmarkSweden_VA(III)	DenmarkSweden_VA(III).SG	Sweden_VA.SG	Oland_VA.SG		Sweden.Viking.SG	Sweden	1.131	1097	56.2847	16.4094	MargaryanNature2020	Vikings	PRJEB37976	https://www.ebi.ac.uk/ena/browser/view/PRJEB37976
VK527										Sweden_VA.SG	Uppsala_VA.SG		Sweden.Viking.SG	Sweden	1.116	900	59.86	17.65	MargaryanNature2020	Vikings	PRJEB37976	https://www.ebi.ac.uk/ena/browser/view/PRJEB37976
VK35										Sweden_VA.SG	Skara_VA.SG		Sweden.Viking.SG	Sweden	1.114	900	58.38	13.65	MargaryanNature2020	Vikings	PRJEB37976	https://www.ebi.ac.uk/ena/browser/view/PRJEB37976
VK345										Sweden_VA.SG	Oland_VA.SG		Sweden.Viking.SG	Sweden	1.094	1000	56.7322	16.722	MargaryanNature2020	Vikings	PRJEB37976	https://www.ebi.ac.uk/ena/browser/view/PRJEB37976
VK400										Sweden_VA.SG	Skara_VA.SG		Sweden.Viking.SG	Sweden	1.066	900	58.38	13.65	MargaryanNature2020	Vikings	PRJEB37976	https://www.ebi.ac.uk/ena/browser/view/PRJEB37976
VK56										Sweden_VA.SG	Gotland_VA.SG		Sweden.Viking.SG	Sweden	1.064	975	57.34	18.19	MargaryanNature2020	Vikings	PRJEB37976	https://www.ebi.ac.uk/ena/browser/view/PRJEB37976
VK335								DenmarkSweden_VA(II)		Sweden_VA.SG	Oland_VA.SG		Sweden.Viking.SG	Sweden	1.058	1000	56.7279	16.7192	MargaryanNature2020	Vikings	PRJEB37976	https://www.ebi.ac.uk/ena/browser/view/PRJEB37976
VK306										Sweden_VA.SG	Skara_VA.SG		Sweden.Viking.SG	Sweden	1.052	900	58.38	13.65	MargaryanNature2020	Vikings	PRJEB37976	https://www.ebi.ac.uk/ena/browser/view/PRJEB37976
VK358										Sweden_VA.SG	Oland_VA.SG		Sweden.Viking.SG	Sweden	1.032	1092	56.8058	16.7302	MargaryanNature2020	Vikings	PRJEB37976	https://www.ebi.ac.uk/ena/browser/view/PRJEB37976
VK348										Sweden_VA.SG	Oland_VA.SG		Sweden.Viking.SG	Sweden	1.031	1000	56.8792	16.7213	MargaryanNature2020	Vikings	PRJEB37976	https://www.ebi.ac.uk/ena/browser/view/PRJEB37976
VK405										Sweden_VA.SG	Skara_VA.SG		Sweden.Viking.SG	Sweden	1.028	900	58.38	13.65	MargaryanNature2020	Vikings	PRJEB37976	https://www.ebi.ac.uk/ena/browser/view/PRJEB37976
VK344								DenmarkSweden_VA(II)		Sweden_VA.SG	Oland_VA.SG		Sweden.Viking.SG	Sweden	0.983	1000	56.3269	16.4066	MargaryanNature2020	Vikings	PRJEB37976	https://www.ebi.ac.uk/ena/browser/view/PRJEB37976
VK64										Sweden_VA.SG	Gotland_VA.SG		Sweden.Viking.SG	Sweden	0.874	975	57.34	18.19	MargaryanNature2020	Vikings	PRJEB37976	https://www.ebi.ac.uk/ena/browser/view/PRJEB37976
VK108										Sweden_VA.SG	Malmo_VA.SG		Sweden.Viking.SG	Sweden	0.866	950	55.54	13.05	MargaryanNature2020	Vikings	PRJEB37976	https://www.ebi.ac.uk/ena/browser/view/PRJEB37976
VK53										Sweden_VA.SG	Gotland_VA.SG		Sweden.Viking.SG	Sweden	0.803	975	57.63	18.28	MargaryanNature2020	Vikings	PRJEB37976	https://www.ebi.ac.uk/ena/browser/view/PRJEB37976
VK444								DenmarkSweden_VA(III)	DenmarkSweden_VA(III).SG	Sweden_VA.SG	Oland_VA.SG		Sweden.Viking.SG	Sweden	0.793	1097	56.4153	16.4326	MargaryanNature2020	Vikings	PRJEB37976	https://www.ebi.ac.uk/ena/browser/view/PRJEB37976
VK60										Sweden_VA.SG	Gotland_VA.SG		Sweden.Viking.SG	Sweden	0.786	975	57.34	18.19	MargaryanNature2020	Vikings	PRJEB37976	https://www.ebi.ac.uk/ena/browser/view/PRJEB37976
VK266								DenmarkSweden_VA(III)	DenmarkSweden_VA(III).SG	Sweden_VA.SG	Karda_VA.SG		Sweden.Viking.SG	Sweden	0.75	1000	57.18	13.93	MargaryanNature2020	Vikings	PRJEB37976	https://www.ebi.ac.uk/ena/browser/view/PRJEB37976
VK354										Sweden_VA.SG	Oland_VA.SG		Sweden.Viking.SG	Sweden	0.671	939	56.4441	16.5658	MargaryanNature2020	Vikings	PRJEB37976	https://www.ebi.ac.uk/ena/browser/view/PRJEB37976
VK51										Sweden_VA.SG	Gotland_VA.SG		Sweden.Viking.SG	Sweden	0.62	975	57.63	18.28	MargaryanNature2020	Vikings	PRJEB37976	https://www.ebi.ac.uk/ena/browser/view/PRJEB37976
VK30										Sweden_VA.SG	Skara_VA.SG		Sweden.Viking.SG	Sweden	0.571	900	58.38	13.65	MargaryanNature2020	Vikings	PRJEB37976	https://www.ebi.ac.uk/ena/browser/view/PRJEB37976
VK334										Sweden_VA.SG	Oland_VA.SG		Sweden.Viking.SG	Sweden	0.554	893	56.8058	16.7302	MargaryanNature2020	Vikings	PRJEB37976	https://www.ebi.ac.uk/ena/browser/view/PRJEB37976
Bichon					Switzerland_Bichon.SG								Switzerland_Bichon.SG	Switzerland	8.443	13665	47.1	6.87	JonesNatureCommunications2015	other	PRJEB11364	https://www.ebi.ac.uk/ena/browser/view/PRJEB11364
R3361													Syria_TellMasaikh_Medieval_oAfrica.SG	Syria	0.880326	728	34.9735	40.5557	AntonioElife2024	other	PRJEB53565	https://www.ebi.ac.uk/ena/browser/view/PRJEB53565
R3359													Syria_TellMasaikh_Medieval.SG	Syria	0.653574	1209	34.9735	40.5557	AntonioElife2024	other	PRJEB53565	https://www.ebi.ac.uk/ena/browser/view/PRJEB53565
702				Poland_BA.SG									Trzciniec	Poland	1.00001	3160	52.658	18.886	ChylenskiNatCommun2023	Bronze/Iron/RomanAge	PRJEB53670	https://www.ebi.ac.uk/ena/browser/view/PRJEB53670
720				Poland_BA.SG									Trzciniec	Poland	0.547232	3030	50.15	20.05	ChylenskiNatCommun2023	Bronze/Iron/RomanAge	PRJEB53670	https://www.ebi.ac.uk/ena/browser/view/PRJEB53670
498				Poland_BA.SG									Trzciniec (late)	Poland	0.916408	3025	52.714	18.356	ChylenskiNatCommun2023	Bronze/Iron/RomanAge	PRJEB53670	https://www.ebi.ac.uk/ena/browser/view/PRJEB53670
R11759													Tunisia_Punic_oAfrica1.SG	Tunisia	0.788522	2591	36.9615	11.0804	MootsBioRxiv2022	other	PRJEB49419	https://www.ebi.ac.uk/ena/browser/view/PRJEB49419
R11746													Tunisia_Punic_oAfrica2.SG	Tunisia	1.05218	2485	36.9615	11.0804	MootsBioRxiv2022	other	PRJEB49419	https://www.ebi.ac.uk/ena/browser/view/PRJEB49419
R11790													Tunisia_Punic_oAfrica2.SG	Tunisia	0.763337	2533	36.9615	11.0804	MootsBioRxiv2022	other	PRJEB49419	https://www.ebi.ac.uk/ena/browser/view/PRJEB49419
R11778													Tunisia_Punic_oAfrica2.SG	Tunisia	0.69428	2533	36.9615	11.0804	MootsBioRxiv2022	other	PRJEB49419	https://www.ebi.ac.uk/ena/browser/view/PRJEB49419
R11755													Tunisia_Punic_oAfrica2.SG	Tunisia	0.622917	2533	36.9615	11.0804	MootsBioRxiv2022	other	PRJEB49419	https://www.ebi.ac.uk/ena/browser/view/PRJEB49419
R11780													Tunisia_Punic.SG	Tunisia	1.24764	2547	36.9615	11.0804	MootsBioRxiv2022	other	PRJEB49419	https://www.ebi.ac.uk/ena/browser/view/PRJEB49419
R11753													Tunisia_Punic.SG	Tunisia	0.891589	2430	36.9615	11.0804	MootsBioRxiv2022	other	PRJEB49419	https://www.ebi.ac.uk/ena/browser/view/PRJEB49419
R11791													Tunisia_Punic.SG	Tunisia	0.799536	2505	36.9615	11.0804	MootsBioRxiv2022	other	PRJEB49419	https://www.ebi.ac.uk/ena/browser/view/PRJEB49419
R11749													Tunisia_Punic.SG	Tunisia	0.782185	2533	36.9615	11.0804	MootsBioRxiv2022	other	PRJEB49419	https://www.ebi.ac.uk/ena/browser/view/PRJEB49419
R11776													Tunisia_Punic.SG	Tunisia	0.72031	2533	36.9615	11.0804	MootsBioRxiv2022	other	PRJEB49419	https://www.ebi.ac.uk/ena/browser/view/PRJEB49419
cth739						Turkey_Catalhoyuk_N_Ceramic.SG	Turkey_N					Anatolia_N	Turkey_Catalhoyuk_N_Ceramic.SG	Turkey	0.821398	8105	37.6661	32.8257	YakaSomelCurrBio2021	other	PRJEB39316	https://www.ebi.ac.uk/ena/browser/view/PRJEB39316
Bar8						Turkey_N.SG	Turkey_N					Anatolia_N	Turkey_N.SG	Turkey	7.22554	8064	40.3037	29.6085	HofmanovaPNAS2016	other	PRJEB11848	https://www.ebi.ac.uk/ena/browser/view/PRJEB11848
Bar31						Turkey_N.SG	Turkey_N					Anatolia_N	Turkey_N.SG	Turkey	3.7182	8272	40.3037	29.6085	HofmanovaPNAS2016	other	PRJEB11848	https://www.ebi.ac.uk/ena/browser/view/PRJEB11848
Bar25						Turkey.EN.SG	Turkey_N					Anatolia_N	Turkey.EN.SG	Turkey	12.65	8294.5	40.302	29.607	MarchiCell2022	other	PRJEB50857	https://www.ebi.ac.uk/ena/browser/view/PRJEB50857
AKT16						Turkey.EN.SG	Turkey_N					Anatolia_N	Turkey.EN.SG	Turkey	12.25	8547.5	40.173	28.772	MarchiCell2022	other	PRJEB50857	https://www.ebi.ac.uk/ena/browser/view/PRJEB50857
DA382													Turkmenistan_IA.SG	Turkmenistan	1.79014	2806	38.7185	61.6923	DamgaardScience2018	other	PRJEB20658	https://www.ebi.ac.uk/ena/browser/view/PRJEB20658
NEO310													Turkmenistan_Neolithic	Turkmenistan	1.22438	6550	36.848	60.418	AllentoftNature2024	other	PRJEB64656	https://www.ebi.ac.uk/ena/browser/view/PRJEB64656
VK166										Oxford_VA.SG	Oxford_VA.SG		UK.Viking.SG	UK	4.498	1010	51.76	-1.26	MargaryanNature2020	Vikings	PRJEB37976	https://www.ebi.ac.uk/ena/browser/view/PRJEB37976
VK176										Oxford_VA.SG	Oxford_VA.SG		UK.Viking.SG	UK	2.415	1010	51.76	-1.26	MargaryanNature2020	Vikings	PRJEB37976	https://www.ebi.ac.uk/ena/browser/view/PRJEB37976
VK449										Dorset_VA.SG	Dorset_VA.SG		UK.Viking.SG	UK	1.431	953	50.67	-2.47	MargaryanNature2020	Vikings	PRJEB37976	https://www.ebi.ac.uk/ena/browser/view/PRJEB37976
VK263										Dorset_VA.SG	Dorset_VA.SG		UK.Viking.SG	UK	1.374	953	50.67	-2.47	MargaryanNature2020	Vikings	PRJEB37976	https://www.ebi.ac.uk/ena/browser/view/PRJEB37976
VK256										Dorset_VA.SG	Dorset_VA.SG		UK.Viking.SG	UK	1.362	953	50.67	-2.47	MargaryanNature2020	Vikings	PRJEB37976	https://www.ebi.ac.uk/ena/browser/view/PRJEB37976
VK173										Oxford_VA.SG	Oxford_VA.SG		UK.Viking.SG	UK	1.23	1010	51.76	-1.26	MargaryanNature2020	Vikings	PRJEB37976	https://www.ebi.ac.uk/ena/browser/view/PRJEB37976
VK262										Dorset_VA.SG	Dorset_VA.SG		UK.Viking.SG	UK	1.22	953	50.67	-2.47	MargaryanNature2020	Vikings	PRJEB37976	https://www.ebi.ac.uk/ena/browser/view/PRJEB37976
VK168										Oxford_VA.SG	Oxford_VA.SG		UK.Viking.SG	UK	1.189	1010	51.76	-1.26	MargaryanNature2020	Vikings	PRJEB37976	https://www.ebi.ac.uk/ena/browser/view/PRJEB37976
VK205										Orkney_VA.SG	Orkney_VA.SG		UK.Viking.SG	UK	1.188	1020	58.93	-2.75	MargaryanNature2020	Vikings	PRJEB37976	https://www.ebi.ac.uk/ena/browser/view/PRJEB37976
VK172										Oxford_VA.SG	Oxford_VA.SG		UK.Viking.SG	UK	1.187	1010	51.76	-1.26	MargaryanNature2020	Vikings	PRJEB37976	https://www.ebi.ac.uk/ena/browser/view/PRJEB37976
VK259										Dorset_VA.SG	Dorset_VA.SG		UK.Viking.SG	UK	1.183	953	50.67	-2.47	MargaryanNature2020	Vikings	PRJEB37976	https://www.ebi.ac.uk/ena/browser/view/PRJEB37976
VK146										Oxford_VA.SG	Oxford_VA.SG		UK.Viking.SG	UK	1.182	1010	51.76	-1.26	MargaryanNature2020	Vikings	PRJEB37976	https://www.ebi.ac.uk/ena/browser/view/PRJEB37976
VK151										Oxford_VA.SG	Oxford_VA.SG		UK.Viking.SG	UK	1.142	1010	51.76	-1.26	MargaryanNature2020	Vikings	PRJEB37976	https://www.ebi.ac.uk/ena/browser/view/PRJEB37976
VK202										Orkney_VA.SG	Orkney_VA.SG		UK.Viking.SG	UK	1.134	1000	59.134	-3.323	MargaryanNature2020	Vikings	PRJEB37976	https://www.ebi.ac.uk/ena/browser/view/PRJEB37976
VK145										Oxford_VA.SG	Oxford_VA.SG		UK.Viking.SG	UK	1.109	1010	51.76	-1.26	MargaryanNature2020	Vikings	PRJEB37976	https://www.ebi.ac.uk/ena/browser/view/PRJEB37976
VK165										Oxford_VA.SG	Oxford_VA.SG		UK.Viking.SG	UK	1.105	1010	51.76	-1.26	MargaryanNature2020	Vikings	PRJEB37976	https://www.ebi.ac.uk/ena/browser/view/PRJEB37976
VK177										Oxford_VA.SG	Oxford_VA.SG		UK.Viking.SG	UK	1.06	1010	51.76	-1.26	MargaryanNature2020	Vikings	PRJEB37976	https://www.ebi.ac.uk/ena/browser/view/PRJEB37976
VK261										Dorset_VA.SG	Dorset_VA.SG		UK.Viking.SG	UK	1.049	953	50.67	-2.47	MargaryanNature2020	Vikings	PRJEB37976	https://www.ebi.ac.uk/ena/browser/view/PRJEB37976
VK143										Oxford_VA.SG	Oxford_VA.SG		UK.Viking.SG	UK	1.041	1010	51.76	-1.26	MargaryanNature2020	Vikings	PRJEB37976	https://www.ebi.ac.uk/ena/browser/view/PRJEB37976
VK204										Orkney_VA.SG	Orkney_VA.SG		UK.Viking.SG	UK	1.031	1000	58.93	-2.75	MargaryanNature2020	Vikings	PRJEB37976	https://www.ebi.ac.uk/ena/browser/view/PRJEB37976
VK150										Oxford_VA.SG	Oxford_VA.SG		UK.Viking.SG	UK	1.031	1010	51.76	-1.26	MargaryanNature2020	Vikings	PRJEB37976	https://www.ebi.ac.uk/ena/browser/view/PRJEB37976
VK258										Dorset_VA.SG	Dorset_VA.SG		UK.Viking.SG	UK	1.022	953	50.67	-2.47	MargaryanNature2020	Vikings	PRJEB37976	https://www.ebi.ac.uk/ena/browser/view/PRJEB37976
VK257										Dorset_VA.SG	Dorset_VA.SG		UK.Viking.SG	UK	1.017	953	50.67	-2.47	MargaryanNature2020	Vikings	PRJEB37976	https://www.ebi.ac.uk/ena/browser/view/PRJEB37976
VK264										Dorset_VA.SG	Dorset_VA.SG		UK.Viking.SG	UK	0.991	953	50.67	-2.47	MargaryanNature2020	Vikings	PRJEB37976	https://www.ebi.ac.uk/ena/browser/view/PRJEB37976
VK174										Oxford_VA.SG	Oxford_VA.SG		UK.Viking.SG	UK	0.939	1010	51.76	-1.26	MargaryanNature2020	Vikings	PRJEB37976	https://www.ebi.ac.uk/ena/browser/view/PRJEB37976
VK175										Oxford_VA.SG	Oxford_VA.SG		UK.Viking.SG	UK	0.906	1010	51.76	-1.26	MargaryanNature2020	Vikings	PRJEB37976	https://www.ebi.ac.uk/ena/browser/view/PRJEB37976
VK260										Dorset_VA.SG	Dorset_VA.SG		UK.Viking.SG	UK	0.904	953	50.67	-2.47	MargaryanNature2020	Vikings	PRJEB37976	https://www.ebi.ac.uk/ena/browser/view/PRJEB37976
VK167										Oxford_VA.SG	Oxford_VA.SG		UK.Viking.SG	UK	0.902	1010	51.76	-1.26	MargaryanNature2020	Vikings	PRJEB37976	https://www.ebi.ac.uk/ena/browser/view/PRJEB37976
VK178										Oxford_VA.SG	Oxford_VA.SG		UK.Viking.SG	UK	0.892	1010	51.76	-1.26	MargaryanNature2020	Vikings	PRJEB37976	https://www.ebi.ac.uk/ena/browser/view/PRJEB37976
VK147										Oxford_VA.SG	Oxford_VA.SG		UK.Viking.SG	UK	0.822	1010	51.76	-1.26	MargaryanNature2020	Vikings	PRJEB37976	https://www.ebi.ac.uk/ena/browser/view/PRJEB37976
VK207										Orkney_VA.SG	Orkney_VA.SG		UK.Viking.SG	UK	0.703	930	59.133	-3.319	MargaryanNature2020	Vikings	PRJEB37976	https://www.ebi.ac.uk/ena/browser/view/PRJEB37976
NEO509				Ukraine_BronzeAge.SG									Ukraine_BronzeAge	Ukraine	2.25841	4064	48.396	35.161	AllentoftNature2024	Bronze/Iron/RomanAge	PRJEB64656	https://www.ebi.ac.uk/ena/browser/view/PRJEB64656
NEO302						Ukraine_Neolithic							Ukraine_Neolithic	Ukraine	2.81784	6839	47.95	35.39	AllentoftNature2024	other	PRJEB64656	https://www.ebi.ac.uk/ena/browser/view/PRJEB64656
NEO300						Ukraine_Neolithic							Ukraine_Neolithic	Ukraine	2.3283	6678	47.95	35.39	AllentoftNature2024	other	PRJEB64656	https://www.ebi.ac.uk/ena/browser/view/PRJEB64656
NEO498						Ukraine_Neolithic							Ukraine_Neolithic	Ukraine	2.02454	7056	48.132	35.081	AllentoftNature2024	other	PRJEB64656	https://www.ebi.ac.uk/ena/browser/view/PRJEB64656
NEO502						Ukraine_Neolithic							Ukraine_Neolithic	Ukraine	1.2655	6616	48.132	35.081	AllentoftNature2024	other	PRJEB64656	https://www.ebi.ac.uk/ena/browser/view/PRJEB64656
NEO304						Ukraine_Neolithic							Ukraine_Neolithic	Ukraine	1.1551	7006	47.95	35.39	AllentoftNature2024	other	PRJEB64656	https://www.ebi.ac.uk/ena/browser/view/PRJEB64656
VK539										Ukraine_VA.SG	Ukraine_VA.SG		Ukraine.Viking.SG	Ukraine	1.574	900	51.37	31.18	MargaryanNature2020	Vikings	PRJEB37976	https://www.ebi.ac.uk/ena/browser/view/PRJEB37976
VK542										Ukraine_VA.SG	Ukraine_VA.SG		Ukraine.Viking.SG	Ukraine	1.204	900	51.49	31.31	MargaryanNature2020	Vikings	PRJEB37976	https://www.ebi.ac.uk/ena/browser/view/PRJEB37976
NEO298				UstBelaya_EBA.SG									UstBelaya_EBA.SG	Russia	1.88614	4614	53	103.7	SikoraNature2019	other	PRJEB29700	https://www.ebi.ac.uk/ena/browser/view/PRJEB29700
NEO232				UstBelaya_EBA.SG									UstBelaya_EBA.SG	Russia	1.09902	4803	53	103.7	SikoraNature2019	other	PRJEB29700	https://www.ebi.ac.uk/ena/browser/view/PRJEB29700
NEO230				UstBelaya_EBA.SG									UstBelaya_EBA.SG	Russia	0.536289	4899	53	103.7	SikoraNature2019	other	PRJEB29700	https://www.ebi.ac.uk/ena/browser/view/PRJEB29700
NEO229						UstBelaya_N.SG							UstBelaya_N.SG	Russia	0.602807	6586	53	103.7	SikoraNature2019	other	PRJEB29700	https://www.ebi.ac.uk/ena/browser/view/PRJEB29700
Yana_young													Yana_Medieval.SG	Russia	1.78498	799	70.72	135.42	SikoraNature2019	other	PRJEB29700	https://www.ebi.ac.uk/ena/browser/view/PRJEB29700
Yana1					Yana_UP.SG								Yana_UP.SG	Russia	24.3163	31950	70.72	135.42	SikoraNature2019	other	PRJEB29700	https://www.ebi.ac.uk/ena/browser/view/PRJEB29700
Yana2					Yana_UP.SG								Yana_UP.SG	Russia	7.21791	31950	70.72	135.42	SikoraNature2019	other	PRJEB29700	https://www.ebi.ac.uk/ena/browser/view/PRJEB29700

## Sheet: SITable2
Supplementary Table 2: MDS of select samples
ID	dim1	dim2	Label	country	group	coverage	Lat	Long	date	type
296	0.00056912	-0.00253451	PolandUkraine_MLBA(II)	Ukraine	qpadmSources	0.570601	49.077	25.678	3260	f3 (twigstats 1000)
498	0.00131782	-0.00266919	Poland_BA.SG	Poland	bronze-age	0.916408	52.714	18.356	3025	f3 (twigstats 1000)
502	-0.00203254	-0.000274726	Poland_BA.SG	Poland	bronze-age	1.33035	52.737	18.31	3540	f3 (twigstats 1000)
507	0.00132541	-0.00260175	PolandUkraine_MLBA(I)	Poland	qpadmSources	0.585723	50.798	20.312	3050	f3 (twigstats 1000)
545	0.000667873	-0.00261155	PolandUkraine_MLBA(II)	Poland	qpadmSources	0.511087	50.17	20.579	3020	f3 (twigstats 1000)
551	0.00103251	-0.0025356	PolandUkraine_MLBA(II)	Poland	qpadmSources	1.50955	50.07	20.068	2995	f3 (twigstats 1000)
636	0.00123778	-0.0030734	PolandUkraine_MLBA(I)	Ukraine	qpadmSources	2.28828	50.091	26.057	3325	f3 (twigstats 1000)
658	0.000839904	-0.00272028	PolandUkraine_MLBA(II)	Poland	qpadmSources	0.553432	50.465	20.796	3075	f3 (twigstats 1000)
659	0.00118004	-0.0029887	PolandUkraine_MLBA(I)	Poland	qpadmSources	1.18452	50.465	20.796	3220	f3 (twigstats 1000)
700	0.00106293	-0.0027714	PolandUkraine_MLBA(II)	Poland	qpadmSources	0.843158	52.658	18.886	3045	f3 (twigstats 1000)
702	0.000999583	-0.00217137	Poland_BA.SG	Poland	bronze-age	1.00001	52.658	18.886	3160	f3 (twigstats 1000)
720	5.69897e-05	-0.00135063	Poland_BA.SG	Poland	bronze-age	0.547232	50.15	20.05	3030	f3 (twigstats 1000)
787	0.00082516	-0.00138309	Poland_BA	Poland	qpadmSources	1.53472	50.83	23.789	3510	f3 (twigstats 1000)
788	0.00112612	-0.00134561	Poland_BA.SG	Poland	bronze-age	1.18149	50.867	24.014	3520	f3 (twigstats 1000)
791	0.00100305	-0.00148353	Poland_BA	Poland	qpadmSources	1.76683	50.867	24.014	3735	f3 (twigstats 1000)
794	0.00106823	-0.00348914	Poland_BA.SG	Poland	bronze-age	2.28574	50.933	23.771	3495	f3 (twigstats 1000)
833	0.000892895	-0.00301714	PolandUkraine_MLBA(II)	Poland	qpadmSources	0.561699	50.268	20.451	3420	f3 (twigstats 1000)
929	0.00076328	-0.00128812	Poland_BA	Poland	qpadmSources	0.994705	52.732	18.686	3520	f3 (twigstats 1000)
3DT16	0.000374001	-0.000570693	Britain.IronRoman.SG	UK	IronRoman	0.67	53.9583	-1.08028	1750	f3 (twigstats 1000)
6DT18	0.000147954	-0.000347643	Britain.IronRoman	UK	qpadmSources	1.07	53.9583	-1.08028	1750	f3 (twigstats 1000)
6DT21	0.000341723	-0.000377772	Britain.IronRoman	UK	qpadmSources	1.16	53.9583	-1.08028	1750	f3 (twigstats 1000)
6DT22	0.000180723	-0.000497176	Britain.IronRoman	UK	qpadmSources	1.12	53.9583	-1.08028	1750	f3 (twigstats 1000)
6DT23	0.000384379	-0.000537139	Britain.IronRoman	UK	qpadmSources	0.65	53.9583	-1.08028	1750	f3 (twigstats 1000)
6DT3	0.000904445	0.00017826	England.Roman.Gladiator.Scandinavia.SG	UK	EarlyModern	1.67	53.9583	-1.08028	1750	f3 (twigstats 1000)
Alh1	0.000682106	0.000200682	Baiuvarii_EMED.SG	Germany	EarlyModern	0.8547	48.58	12.2	1500	f3 (twigstats 1000)
Alh10	0.000910764	0.000545903	Baiuvarii_EMED.SG	Germany	EarlyModern	0.8573	48.58	12.2	1489	f3 (twigstats 1000)
als001	0.00167991	0.000112954	Scandinavian_Peninsula_EIA(I)	Sweden	qpadmSources	2.791	59.8	17.8	1362	f3 (twigstats 1000)
Ardu1	0.000210392	-0.00137211	Estonia_CordedWare.SG	Estonia	bronze-age	0.61196	59.1	25.37	4638	f3 (twigstats 1000)
Ardu2	0.00124614	-0.00156331	Estonia_CordedWare.SG	Estonia	bronze-age	0.848372	59.1	25.37	4638	f3 (twigstats 1000)
ATP_PSN_1155	0.000258361	0.000101739	England_LM	England	EarlyModern	1.1194	NA	NA	690	f3 (twigstats 1000)
ATP_PSN_1217	2.65221e-05	8.51845e-05	England_LM	England	EarlyModern	0.5147	NA	NA	690	f3 (twigstats 1000)
ATP_PSN_127	0.00043784	0.00035439	England_LM	England	EarlyModern	0.667	NA	NA	690	f3 (twigstats 1000)
ATP_PSN_151	0.000278658	0.000126755	England_LM	England	EarlyModern	0.505	NA	NA	690	f3 (twigstats 1000)
ATP_PSN_177	0.000394566	0.000108386	England_LM	England	EarlyModern	0.5706	NA	NA	690	f3 (twigstats 1000)
ATP_PSN_196	0.00028078	0.000239973	England_LM	England	EarlyModern	1.1067	NA	NA	690	f3 (twigstats 1000)
ATP_PSN_259	0.000219341	-1.67293e-06	England_LM	England	EarlyModern	0.6549	NA	NA	690	f3 (twigstats 1000)
ATP_PSN_306	4.85298e-05	-7.47876e-06	England_LM	England	EarlyModern	0.5344	NA	NA	690	f3 (twigstats 1000)
ATP_PSN_31	0.000175225	0.000219329	England_LM	England	EarlyModern	10.8364	NA	NA	690	f3 (twigstats 1000)
ATP_PSN_335	0.00043901	0.000262362	England_LM	England	EarlyModern	1.7354	NA	NA	706	f3 (twigstats 1000)
ATP_PSN_34	0.000169858	0.000235096	England_LM	England	EarlyModern	0.6755	NA	NA	690	f3 (twigstats 1000)
ATP_PSN_357	0.000299693	0.000273675	England_LM	England	EarlyModern	1.2074	NA	NA	690	f3 (twigstats 1000)
ATP_PSN_404	0.000472619	0.000286622	England_LM	England	EarlyModern	0.5666	NA	NA	690	f3 (twigstats 1000)
ATP_PSN_416	0.000428481	0.000171024	England_PLM	England	EarlyModern	0.668	NA	NA	410	f3 (twigstats 1000)
ATP_PSN_47	0.000261295	-9.99304e-05	England_LM	England	EarlyModern	0.6691	NA	NA	623	f3 (twigstats 1000)
ATP_PSN_495	0.000398363	0.000431443	England_LM	England	EarlyModern	0.7349	NA	NA	690	f3 (twigstats 1000)
ATP_PSN_50	0.000339324	0.000166679	England_LM	England	EarlyModern	1.279	NA	NA	690	f3 (twigstats 1000)
ATP_PSN_514	0.000146381	9.92744e-05	England_LM	England	EarlyModern	0.5612	NA	NA	690	f3 (twigstats 1000)
ATP_PSN_57	0.000330059	0.000304373	England_LM	England	EarlyModern	1.8945	NA	NA	690	f3 (twigstats 1000)
ATP_PSN_62	0.000235865	5.89927e-05	England_LM	England	EarlyModern	0.8151	NA	NA	689	f3 (twigstats 1000)
ATP_PSN_68	0.000325735	0.000229018	England_LM	England	EarlyModern	0.9334	NA	NA	690	f3 (twigstats 1000)
ATP_PSN_700	0.000131262	1.30726e-05	England_LM	England	EarlyModern	0.5274	NA	NA	690	f3 (twigstats 1000)
ATP_PSN_730	-0.000131017	-7.42915e-06	England_LM	England	EarlyModern	0.5043	NA	NA	690	f3 (twigstats 1000)
ATP_PSN_75	0.000459646	0.000308265	England_LM	England	EarlyModern	0.5444	NA	NA	690	f3 (twigstats 1000)
ATP_PSN_751	0.000188772	-0.000103785	England_LM	England	EarlyModern	1.0809	NA	NA	690	f3 (twigstats 1000)
ATP_PSN_78	0.000268603	3.67851e-05	England_LM	England	EarlyModern	0.6017	NA	NA	690	f3 (twigstats 1000)
ATP_PSN_85	0.000215898	0.00018917	England_LM	England	EarlyModern	0.6983	NA	NA	700	f3 (twigstats 1000)
ATP_PSN_90	0.000644546	0.000300719	England_LM	England	EarlyModern	0.5981	NA	NA	648	f3 (twigstats 1000)
ATP_PSN_905	-2.0386e-05	-6.06753e-05	England_LM	England	EarlyModern	0.5131	NA	NA	690	f3 (twigstats 1000)
ATP_PSN_91	0.000447176	8.93667e-06	England_LM	England	EarlyModern	0.6095	NA	NA	690	f3 (twigstats 1000)
ATP_PSN_911	0.000766879	0.000446283	England_LM	England	EarlyModern	1.6132	NA	NA	690	f3 (twigstats 1000)
ATP_PSN_912	-0.000156685	-0.000358965	England_LM	England	EarlyModern	0.5146	NA	NA	690	f3 (twigstats 1000)
ATP_PSN_923	0.000445133	0.000404608	England_LM	England	EarlyModern	0.52	NA	NA	690	f3 (twigstats 1000)
ATP_PSN_931	-3.32092e-05	-2.37852e-05	England_LM	England	EarlyModern	0.5126	NA	NA	690	f3 (twigstats 1000)
ATP_PSN_937	0.0002977	9.37586e-05	England_LM	England	EarlyModern	0.536	NA	NA	690	f3 (twigstats 1000)
ATP_PSN_943	0.00130663	0.000612689	England_LM	England	EarlyModern	0.5366	NA	NA	690	f3 (twigstats 1000)
ATP_PSN_946	-0.000177166	-0.000123023	England_LM	England	EarlyModern	0.5196	NA	NA	690	f3 (twigstats 1000)
ATP_PSN_950	0.000265375	0.000225087	England_LM	England	EarlyModern	0.5475	NA	NA	690	f3 (twigstats 1000)
ATP_PSN_952	8.74906e-06	0.0001672	England_LM	England	EarlyModern	0.5004	NA	NA	690	f3 (twigstats 1000)
ATP_PSN_969	0.000850709	0.000351592	England_LM	England	EarlyModern	0.5058	NA	NA	690	f3 (twigstats 1000)
B_Crete-1.DG	-0.00227102	-4.03313e-05	Crete	Crete	modern	NA	NA	NA	0	f3 (twigstats 1000)
B_Crete-2.DG	-0.0024017	-3.92428e-06	Crete	Crete	modern	NA	NA	NA	0	f3 (twigstats 1000)
B_French-3.DG	-6.02416e-05	-0.000337352	French	French	modern	NA	NA	NA	0	f3 (twigstats 1000)
B_Sardinian-3.DG	-0.00239512	0.000297811	Sardinian	Sardinian	modern	NA	NA	NA	0	f3 (twigstats 1000)
BARD-T1	-0.00127893	-8.36497e-06	Italy_EM	Italy	EarlyModern	6.54	NA	NA	1200	f3 (twigstats 1000)
C10427	4.98689e-05	-0.000651728	Britain.IronRoman	UK	qpadmSources	1.83475			2300	f3 (twigstats 1000)
CGG100317	0.00108678	0.00033273	Aalborg_M	Denmark	EarlyModern	0.84	57.05	9.92	279	f3 (twigstats 1000)
CGG100336	0.000806348	9.17985e-05	Aalborg_M	Denmark	EarlyModern	0.54	57.05	9.92	279	f3 (twigstats 1000)
CGG100415	0.00117734	0.000223822	Aalborg_M	Denmark	EarlyModern	1.58	57.05	9.92	525	f3 (twigstats 1000)
CGG100445	0.00102896	0.000515212	Aalborg_M	Denmark	EarlyModern	1.41	57.05	9.92	400	f3 (twigstats 1000)
CGG100451	0.00114793	0.000367595	Aalborg_M	Denmark	EarlyModern	1.12	57.05	9.92	200	f3 (twigstats 1000)
CGG100453	0.000882685	0.000280594	Aalborg_M	Denmark	EarlyModern	0.52	57.05	9.92	279	f3 (twigstats 1000)
CGG100454	0.000718084	0.000317794	Aalborg_M	Denmark	EarlyModern	0.9	57.05	9.92	279	f3 (twigstats 1000)
CGG100472	0.00128745	0.000518399	Aalborg_M	Denmark	EarlyModern	1	57.05	9.92	279	f3 (twigstats 1000)
CGG100539	0.00118025	0.000390875	Aalborg_M	Denmark	EarlyModern	0.9	57.05	9.92	612.5	f3 (twigstats 1000)
CGG100678	0.000162774	0.000183747	Randers_M	Denmark	EarlyModern	1.18	56.47	10.1	625	f3 (twigstats 1000)
CGG100679	0.000862943	0.000191212	Randers_M	Denmark	EarlyModern	1.08	56.47	10.1	625	f3 (twigstats 1000)
CGG100686	-0.000118788	-0.000178133	Randers_M	Denmark	EarlyModern	0.63	56.47	10.1	800	f3 (twigstats 1000)
CGG100687	0.000843064	0.000195446	Randers_M	Denmark	EarlyModern	0.7	56.47	10.1	800	f3 (twigstats 1000)
CGG100692	0.000409023	-0.000230827	Randers_M	Denmark	EarlyModern	0.69	56.47	10.1	800	f3 (twigstats 1000)
CGG100748	0.000755564	0.000260591	Randers_M	Denmark	EarlyModern	1	56.47	10.1	800	f3 (twigstats 1000)
CGG100820	0.000779693	0.000283974	Randers_M	Denmark	EarlyModern	0.53	56.47	10.1	650	f3 (twigstats 1000)
CGG100920	0.00086042	0.000258921	Randers_M	Denmark	EarlyModern	0.59	56.47	10.1	625	f3 (twigstats 1000)
CGG101680	0.000782603	-1.68728e-05	Holbaek_M	Denmark	EarlyModern	0.86	55.72	11.71	625	f3 (twigstats 1000)
CGG101811	0.000992318	0.000112985	Holbaek_M	Denmark	EarlyModern	0.63	55.72	11.71	575	f3 (twigstats 1000)
CGG101822	0.00116039	0.000528078	Holbaek_M	Denmark	EarlyModern	1.39	55.72	11.71	625	f3 (twigstats 1000)
CGG101829	0.000765666	-4.10997e-05	Holbaek_M	Denmark	EarlyModern	0.58	55.72	11.71	1325	f3 (twigstats 1000)
CGG101835	0.00104976	0.000533788	Holbaek_M	Denmark	EarlyModern	1.11	55.72	11.71	575	f3 (twigstats 1000)
CGG101838	0.00107336	0.000442173	Holbaek_M	Denmark	EarlyModern	1.1	55.72	11.71	625	f3 (twigstats 1000)
CGG101842	0.000972981	0.000329968	Holbaek_M	Denmark	EarlyModern	0.77	55.72	11.71	1325	f3 (twigstats 1000)
CGG101864	0.000675701	4.79436e-05	Holbaek_M	Denmark	EarlyModern	0.58	55.72	11.71	625	f3 (twigstats 1000)
DA111	-0.000614258	-0.000875906	Bronze/Iron/RomanAge	Czech Republic	bronze-age	0.863	50.51	14.05	2702	f3 (twigstats 1000)
DA119	0.000736865	0.000135829	Slovakia.MigrationPeriod.SG	Slovakia	EarlyModern	0.705	49.0778	20.3172	1600	f3 (twigstats 1000)
DA191	-0.00023017	-0.00186006	HungarySlovakia.IronRoman	Hungary	qpadmSources	0.889	47.5594	20.7081	2524	f3 (twigstats 1000)
DA194	3.16059e-05	-0.00138653	HungarySlovakia.IronRoman	Hungary	qpadmSources	0.754	46.3444	20.1625	2312	f3 (twigstats 1000)
DA195	-0.00112359	-0.000893537	Hungary_Scythian.SG	Hungary	IronRoman	0.871	46.3444	20.1625	2553	f3 (twigstats 1000)
DA198	-0.00200959	-0.000336849	Hungary_Scythian.SG	Hungary	IronRoman	0.672	46.3444	20.1625	2514	f3 (twigstats 1000)
DAV-A8	0.0013166	0.000613336	Iceland_Pre_Christian_V.SG	Iceland	VikingTargetsFiltered	3.31	65.9667	-18.5333	1000	f3 (twigstats 1000)
DKS-A1	0.000810427	0.000398344	Iceland_Pre_Christian_V.SG	Iceland	VikingTargetsFiltered	0.56	64.8851	-24.0445	1025	f3 (twigstats 1000)
EAS001	0.000337435	0.000367234	England_Saxon_midCNE.SG	England	EarlyModern	1.5375	51.2453	1.30337	1200	f3 (twigstats 1000)
ELY002	0.000849205	0.000439483	England_Saxon_midCNE.SG	England	EarlyModern	1.6432	52.4001	0.260712	1200	f3 (twigstats 1000)
ELY003	0.00152998	0.000771831	England_Saxon_highCNE.SG	England	EarlyModern	0.5259	52.4001	0.260712	1200	f3 (twigstats 1000)
ELY005	0.00135627	0.000775082	England_Saxon_highCNE.SG	England	EarlyModern	2.058	52.4001	0.260712	1200	f3 (twigstats 1000)
enb508	0.00156888	-0.000157329	Uppsala_VA.SG	Sweden	VikingTargetsFiltered	11.283	59.37	15.22	925	f3 (twigstats 1000)
esp005	-0.00100242	-0.00022564	Iberia_BA.SG	Spain	bronze-age	3.3881	42.3229	-2.41212	3400	f3 (twigstats 1000)
FN2	-0.00121794	-0.000141465	RomanBavaria.SG	Germany	IronRoman	0.8468	48.1407	11.4097	1650	f3 (twigstats 1000)
FOV-A1	0.000963403	0.000271591	Iceland_MED.SG	Iceland	VikingTargetsFiltered	0.68	65.4376	-14.6026	603	f3 (twigstats 1000)
frc007	0.00109521	0.000448368	Jamtland_VA.SG	Sweden	VikingTargetsFiltered	64.84	63.19	14.53	900	f3 (twigstats 1000)
FSS-A1	0.000523406	0.000233775	Iceland_Pre_Christian_V.SG	Iceland	VikingTargetsFiltered	0.94	65.317	-19.15	1015	f3 (twigstats 1000)
gam872	0.00130341	-0.000212841	Uppland_VA.SG	Sweden	VikingTargetsFiltered	18.435	60.24	18.34	925	f3 (twigstats 1000)
GBVPK	-0.000379282	-0.000602612	France.BellBeaker.SG	France	bronze-age	1.13237	43.1491	3.06058	4337	f3 (twigstats 1000)
GBVPL	-0.00210465	4.72766e-05	France.BellBeaker.SG	France	bronze-age	1.07323	43.1491	3.06058	4475	f3 (twigstats 1000)
GBVPO	-0.00106542	-0.000465753	France.EB.SG	France	bronze-age	1.64259	43.1491	3.06058	3599	f3 (twigstats 1000)
gor164	0.00163022	-0.000252431	Stockholm_VA.SG	Sweden	VikingTargetsFiltered	8.759	59.7	18.7	900	f3 (twigstats 1000)
GRS-A1	0.000139183	-0.000229455	Iceland_Pre_Christian_V.SG	Iceland	VikingTargetsFiltered	0.55	65.6422	-16.1203	1015	f3 (twigstats 1000)
grt035	0.000607516	0.00024465	Stockholm_VA.SG	Sweden	VikingTargetsFiltered	3.407	59.6	17.7	995	f3 (twigstats 1000)
grt036	0.000531899	-0.000396835	Stockholm_VA.SG	Sweden	VikingTargetsFiltered	3.161	59.6	17.7	877	f3 (twigstats 1000)
gtm021	0.00153715	-0.000252227	Stockholm_VA.SG	Sweden	VikingTargetsFiltered	0.899	59.6	17.7	945	f3 (twigstats 1000)
HACS-1	-0.00224317	6.43439e-05	Hungary_EM(II).SG	Hungary	EarlyModern	10.57	NA	NA	1475	f3 (twigstats 1000)
HACS-10	8.32741e-05	0.000167744	Hungary_EM(I).SG	Hungary	EarlyModern	8.89	NA	NA	1475	f3 (twigstats 1000)
HACS-13	0.000555666	0.000229256	Hungary_EM(I).SG	Hungary	EarlyModern	8.88	NA	NA	1475	f3 (twigstats 1000)
HACS-17	-0.00188166	-0.000111376	Hungary_EM(II).SG	Hungary	EarlyModern	5.15	NA	NA	1475	f3 (twigstats 1000)
HACS-18	0.000734473	0.000408912	Hungary_EM(I).SG	Hungary	EarlyModern	7.46	NA	NA	1475	f3 (twigstats 1000)
HACS-21	-0.00210865	-4.81573e-05	Hungary_EM(II).SG	Hungary	EarlyModern	6.8	NA	NA	1475	f3 (twigstats 1000)
HACS-22	-0.00231942	0.000351558	Hungary_EM(II).SG	Hungary	EarlyModern	7.15	NA	NA	1475	f3 (twigstats 1000)
HACS-4	0.000773088	0.000615676	Hungary_EM(I).SG	Hungary	EarlyModern	11.07	NA	NA	1475	f3 (twigstats 1000)
HACS-5	-0.00219519	0.000129813	Hungary_EM(II).SG	Hungary	EarlyModern	7.93	NA	NA	1475	f3 (twigstats 1000)
HAD001	0.000158316	-0.000327082	England_Saxon_lowCNE.SG	England	EarlyModern	1.9262	52.1968	0.170347	1200	f3 (twigstats 1000)
HAD002	0.00140206	0.000717201	England_Saxon_highCNE.SG	England	EarlyModern	1.8629	52.1968	0.170347	1200	f3 (twigstats 1000)
HAD004	0.00131949	0.000906534	England_Saxon_highCNE.SG	England	EarlyModern	0.813	52.1968	0.170347	1200	f3 (twigstats 1000)
HAD005	0.00142476	0.000722725	England_Saxon_highCNE.SG	England	EarlyModern	1.9404	52.1968	0.170347	1200	f3 (twigstats 1000)
HAD008	0.00135043	0.000562221	England_Saxon_highCNE.SG	England	EarlyModern	0.865	52.1968	0.170347	1200	f3 (twigstats 1000)
HAD010	0.00152802	0.000906019	England_Saxon_highCNE.SG	England	EarlyModern	1.0465	52.1968	0.170347	1200	f3 (twigstats 1000)
HAD013	0.000437448	-0.000390534	England_Saxon_lowCNE.SG	England	EarlyModern	0.9988	52.1968	0.170347	1200	f3 (twigstats 1000)
HAD015	0.00154719	0.000734757	England_Saxon_highCNE.SG	England	EarlyModern	1.0316	52.1968	0.170347	1200	f3 (twigstats 1000)
hav001	0.00220218	0.000598735	Gotland_VA.SG	Sweden	VikingTargetsFiltered	3.641	57.47	18.47	900	f3 (twigstats 1000)
HSJ-A1	0.00130681	0.000404033	Iceland_Pre_Christian_V.SG	Iceland	VikingTargetsFiltered	30.74	65.3975	-14.656	1015	f3 (twigstats 1000)
hvr009	0.00188942	0.00125907	Scandinavian_Peninsula_EIA.SG	Norway	IronRoman	16.385	66	12.7	1812	f3 (twigstats 1000)
I0156	0.000267843	-0.000437184	Britain.IronRoman	UK	qpadmSources	0.818	52.08	0.18	2017	f3 (twigstats 1000)
I0157	0.00131195	0.000628946	England_Saxon_highCNE.SG	UK	EarlyModern	3.919	52.08	0.18	1232	f3 (twigstats 1000)
I0159	0.00133014	0.000713038	England_Saxon_midCNE.SG	UK	EarlyModern	2.893	52.08	0.18	1247	f3 (twigstats 1000)
I0160	0.000162716	-0.000385748	Britain.IronRoman.SG	UK	IronRoman	8.439	52.08	0.18	1995	f3 (twigstats 1000)
I0161	0.000909545	0.000255105	England_Saxon_midCNE.SG	UK	EarlyModern	0.712	52.08	0.18	1165	f3 (twigstats 1000)
I0769	0.0015669	0.000718726	England_Saxon_highCNE.SG	UK	EarlyModern	1.998	52.2614	0.06869	1455	f3 (twigstats 1000)
I0773	0.00140159	0.000763449	England_Saxon_highCNE.SG	UK	EarlyModern	1.575	52.2614	0.06869	1490	f3 (twigstats 1000)
I0774	0.00060128	0.00030885	England_Saxon_midCNE.SG	UK	EarlyModern	5.418	52.2614	0.06869	1483	f3 (twigstats 1000)
I0777	0.000510347	-0.000185391	England_Saxon_lowCNE.SG	UK	EarlyModern	4.815	52.2614	0.06869	1478	f3 (twigstats 1000)
I0789	0.000317987	-0.00053486	Britain.IronRoman	UK	qpadmSources	0.752	52.0991	0.277	2155	f3 (twigstats 1000)
I1497	-0.00258927	-0.000226894	Hungary_CA.SG	Hungary	bronze-age	0.941	47.167	19.833	4750	f3 (twigstats 1000)
I1502	-0.000508662	-0.00233002	Hungary_Mako_EBA_published.SG	Hungary	bronze-age	0.687	47.167	20.833	4035	f3 (twigstats 1000)
I1503	-0.000628899	-0.000788022	Hungary_Prescythian_IA.SG	Hungary	IronRoman	1.117	47.82	19.95	2855	f3 (twigstats 1000)
I1504	-0.000777485	-0.00109617	Hungary_LBA.SG	Hungary	bronze-age	19.164	47.82	19.95	3140	f3 (twigstats 1000)
I17268	0.0012902	0.000518319	England_Saxon_highCNE.SG	UK	EarlyModern	1.047	53.633	-1.175	1170	f3 (twigstats 1000)
I4137	0.000292848	-0.00127309	Czech_EarlySlav_dup.I4137.SG	Czech Republic	EarlyModern	0.98	50.19	14.158	1235	f3 (twigstats 1000)
I4139	0.000285631	-0.000824597	Czech_Unetice_EBA_dup.I4139.SG	Czech Republic	bronze-age	1.048	50.1667	14.3167	4000	f3 (twigstats 1000)
IIa	0.00178794	-0.0013816	Estonia.Middle_Ages	Estonia	EarlyModern	0.734	58.5033	22.7425	685	f3 (twigstats 1000)
kal006	0.00155255	-0.0019286	Stockholm_VA.SG	Sweden	VikingTargetsFiltered	16.515	59.6	17.7	945	f3 (twigstats 1000)
kar1	0.00120459	-0.00142994	Estonia_CordedWare.SG	Estonia	bronze-age	1.84366	58.3668	26.7345	4240	f3 (twigstats 1000)
KD001	0.000465017	-0.000327399	Britain.IronRoman	UK	qpadmSources	0.7	57.6013	-4.10375	1409	f3 (twigstats 1000)
KD049	0.000220506	-0.000984217	IrelandOrkney_BA	UK	qpadmSources	0.51	59.327	-3.00572	3500	f3 (twigstats 1000)
KD061	0.000438197	-0.00101882	IrelandOrkney_BA	UK	qpadmSources	0.51	59.327	-3.00572	3500	f3 (twigstats 1000)
KD064	0.000463804	-0.0011145	IrelandOrkney_BA	UK	qpadmSources	0.82	59.327	-3.00572	3500	f3 (twigstats 1000)
kls001	0.00113444	9.42284e-06	Stockholm_VA.SG	Sweden	VikingTargetsFiltered	1.171	59.6	17.7	945	f3 (twigstats 1000)
KNS-A1	0.000151321	-0.000252208	Iceland_Pre_Christian_V.SG	Iceland	VikingTargetsFiltered	0.71	64	-20.15	950	f3 (twigstats 1000)
KOV-A2	0.000803996	0.000368385	Iceland_MED.SG	Iceland	VikingTargetsFiltered	0.57	64.1108	-21.9094	236	f3 (twigstats 1000)
kro001	0.00134493	7.65521e-05	Kalmar_PM.SG	Sweden	VikingTargetsFiltered	0.576	56.4	16.6	274	f3 (twigstats 1000)
kro004	0.00110827	0.000315885	Kalmar_PM.SG	Sweden	VikingTargetsFiltered	0.598	56.4	16.6	274	f3 (twigstats 1000)
kro008	0.00128427	0.000422116	Kalmar_PM.SG	Sweden	VikingTargetsFiltered	0.673	56.4	16.6	274	f3 (twigstats 1000)
kro009	0.00120811	-0.00114104	Kalmar_PM.SG	Sweden	VikingTargetsFiltered	0.754	56.4	16.6	274	f3 (twigstats 1000)
kro010	0.00111432	0.000179672	Kalmar_PM.SG	Sweden	VikingTargetsFiltered	0.509	56.4	16.6	274	f3 (twigstats 1000)
kro011	0.00143547	-0.000141676	Kalmar_PM.SG	Sweden	VikingTargetsFiltered	1.296	56.4	16.6	274	f3 (twigstats 1000)
kro012	0.00137122	0.000324635	Kalmar_PM.SG	Sweden	VikingTargetsFiltered	0.518	56.4	16.6	274	f3 (twigstats 1000)
kro013	0.00113748	5.37564e-05	Kalmar_PM.SG	Sweden	VikingTargetsFiltered	8.369	56.4	16.6	274	f3 (twigstats 1000)
Kunila1	0.000907631	-0.00163522	Estonia_CordedWare.SG	Estonia	bronze-age	0.506932	58.33	26.15	4400	f3 (twigstats 1000)
kvi001	0.00166206	-0.00225837	Gotland_VA.SG	Sweden	VikingTargetsFiltered	1.369	57.47	18.47	1025	f3 (twigstats 1000)
lau001	0.00220826	0.00118146	Scandinavian_Peninsula_EIA.SG	Sweden	IronRoman	8.51	57.3	18.6	1350	f3 (twigstats 1000)
lov001	0.00153504	0.000455845	Scandinavian_Peninsula_EIA(I)	Sweden	qpadmSources	1.409	59.33	17.84	1452	f3 (twigstats 1000)
M1489	0.000143948	-0.000504161	Britain.IronRoman	UK	qpadmSources	0.56	53.7262	-0.529641	2035	f3 (twigstats 1000)
MA2200	-0.00326588	0.000433657	Anatolia_MLBA.SG	Turkey	bronze-age	1.63352	39.3458	33.7881	3800	f3 (twigstats 1000)
MA2203	-0.00310167	0.000144946	Anatolia_MLBA.SG	Turkey	bronze-age	0.681552	39.3458	33.7881	3800	f3 (twigstats 1000)
MA2205	-0.00348107	0.00035804	Anatolia_MLBA.SG	Turkey	bronze-age	0.596644	39.3458	33.7881	3800	f3 (twigstats 1000)
MA2210	-0.00327045	0.000259283	Anatolia_EBA	Turkey	qpadmSources	0.673879	38.6293	34.2977	4700	f3 (twigstats 1000)
MA2212	-0.00339988	0.000331033	Anatolia_EBA	Turkey	qpadmSources	0.656747	38.6293	34.2977	4700	f3 (twigstats 1000)
MA2213	-0.00333821	0.000449641	Anatolia_EBA	Turkey	qpadmSources	0.889662	38.6293	34.2977	4700	f3 (twigstats 1000)
MA973	0.000738205	-0.00135928	CordedWare_EBA	Estonia	qpadmSources	1.69997	58.326	26.152	4410	f3 (twigstats 1000)
MDM002	0.000554171	0.000364025	Netherlands_Friesland_Saxon.SG	Netherlands	EarlyModern	1.3984	53.1813	5.4525	1458	f3 (twigstats 1000)
MDM005	0.00135966	0.000845025	Netherlands_Friesland_Saxon.SG	Netherlands	EarlyModern	2.5827	53.1813	5.4525	1417	f3 (twigstats 1000)
MDM006	0.000109949	0.000331185	Netherlands_Friesland_Saxon.SG	Netherlands	EarlyModern	0.529	53.1813	5.4525	1483	f3 (twigstats 1000)
NEO509	0.000355265	-0.00169442	Ukraine_BronzeAge.SG	Ukraine	bronze-age	2.25841	48.396	35.161	4064	f3 (twigstats 1000)
NEO563	0.00132745	0.000669414	Denmark_BA	Denmark	qpadmSources	0.776989	55.76	11.798	3355	f3 (twigstats 1000)
NEO590	0.00141471	0.000827797	Denmark_BA	Denmark	qpadmSources	0.966701	55.34	11.161	3297	f3 (twigstats 1000)
NEO752	0.000526129	-5.18854e-05	Denmark_BronzeAge.SG	Denmark	bronze-age	2.00685	55.621	11.331	3649	f3 (twigstats 1000)
NEO806	-0.00152027	-0.000445506	Italy_BronzeAge.SG	Italy	bronze-age	1.2727	40.957	17.29	3013	f3 (twigstats 1000)
NEO93	0.0012817	0.000327066	Denmark_BA	Denmark	qpadmSources	1.90049	55.406	12.285	3738	f3 (twigstats 1000)
NEO946	0.00152926	0.000777535	Denmark_BA	Denmark	qpadmSources	1.18768	55.708	12.25	3145	f3 (twigstats 1000)
nuf001	0.00135278	7.84277e-05	Stockholm_VA.SG	Sweden	VikingTargetsFiltered	11.162	59.6	17.7	988	f3 (twigstats 1000)
nuf005	0.00116112	1.8529e-05	Stockholm_VA.SG	Sweden	VikingTargetsFiltered	2.833	59.6	17.7	985	f3 (twigstats 1000)
OAI001	0.0012995	0.000806893	England_Saxon_highCNE.SG	England	EarlyModern	0.7051	52.2601	0.061219	1200	f3 (twigstats 1000)
OAI003	0.00133502	0.00072424	England_Saxon_highCNE.SG	England	EarlyModern	0.7338	52.2601	0.061219	1200	f3 (twigstats 1000)
OAI004	0.000587681	0.000158529	England_Saxon_lowCNE.SG	England	EarlyModern	2.4852	52.2601	0.061219	1200	f3 (twigstats 1000)
OAI005	0.00174944	0.000858546	England_Saxon_highCNE.SG	England	EarlyModern	1.9608	52.2601	0.061219	1200	f3 (twigstats 1000)
OAI007	0.000609867	-0.000206252	England_Saxon_lowCNE.SG	England	EarlyModern	1.7714	52.2601	0.061219	1200	f3 (twigstats 1000)
PCA0011	4.44799e-05	-0.000310801	Iron_Age_Przeworsk_(uncertain)	Poland	IronRoman	0.503794			2000	f3 (twigstats 1000)
PCA0028	0.000795913	0.000254938	Poland_Wielbark(II).SG	Poland	EarlyModern	0.767937	50.43	23.53	1750	f3 (twigstats 1000)
PCA0046	0.00127323	0.000416457	Poland_Wielbark(II).SG	Poland	EarlyModern	1.86439	50.43	23.53	1750	f3 (twigstats 1000)
PCA0059_relative_of_PCA0031	0.00118476	0.000949602	Poland_Wielbark(II).SG	Poland	EarlyModern	2.6846			1750	f3 (twigstats 1000)
PCA0060	0.00108206	0.000468494	Poland_Wielbark(II).SG	Poland	EarlyModern	2.60647	50.43	23.53	1750	f3 (twigstats 1000)
PCA0100	0.00118155	0.00046733	Poland_Wielbark(II).SG	Poland	EarlyModern	2.92627	50.43	23.53	1650	f3 (twigstats 1000)
PCA0102	0.000315893	-2.33021e-06	Poland_Wielbark(II).SG	Poland	EarlyModern	0.615059	50.43	23.53	1650	f3 (twigstats 1000)
PCA0103	0.00118842	-0.00102773	Poland_Wielbark_o.SG	Poland	EarlyModern	1.82709			1650	f3 (twigstats 1000)
PCA0124	0.000333698	-0.00220908	Poland_Middle_Ages(I).SG	Poland	EarlyModern	0.693821			1000	f3 (twigstats 1000)
PCA0143	-0.000443277	-0.00151215	Poland_Middle_Ages(II).SG	Poland	EarlyModern	0.520324			1000	f3 (twigstats 1000)
PCA0148	0.000783159	-0.0012452	Poland_Middle_Ages(II).SG	Poland	EarlyModern	0.947208			1000	f3 (twigstats 1000)
PCA0157	-0.00111576	-0.000690169	Poland_Middle_Ages(II).SG	Poland	EarlyModern	0.590961			850	f3 (twigstats 1000)
PCA0167	0.000509746	-0.00212999	Poland_Middle_Ages(I).SG	Poland	EarlyModern	0.519081			850	f3 (twigstats 1000)
PCA0194	0.000575119	-0.00238728	Poland_Middle_Ages(I).SG	Poland	EarlyModern	0.71671			850	f3 (twigstats 1000)
PCA0340	0.000642481	-0.00238346	Poland_Middle_Ages(I).SG	Poland	EarlyModern	0.559707			850	f3 (twigstats 1000)
PCA0344	0.000484308	-0.00246278	Poland_Middle_Ages(I).SG	Poland	EarlyModern	0.517595			850	f3 (twigstats 1000)
PCA0354	0.000776371	-0.00253449	Poland_Middle_Ages(I).SG	Poland	EarlyModern	0.748542			850	f3 (twigstats 1000)
pcw040	0.0010897	-0.00135083	Poland_CordedWare.SG	Poland	bronze-age	1.13719	49.9131	22.8439	4400	f3 (twigstats 1000)
pcw260	-0.000516221	-0.000611254	Poland_BellBeaker.SG	Poland	bronze-age	0.987937	50.3561	20.5714	4237	f3 (twigstats 1000)
pcw361	0.000715509	-0.00106588	CordedWare_EBA	Poland	qpadmSources	1.19856	50.4561	23.6619	4300	f3 (twigstats 1000)
pcw362	0.00113731	-0.00115937	Poland_CordedWare.SG	Poland	bronze-age	2.06078	50.4561	23.6619	4305	f3 (twigstats 1000)
POH002	0.000856982	0.000325864	England_Saxon_midCNE.SG	England	EarlyModern	0.5608	51.2398	0.66428	1200	f3 (twigstats 1000)
poz81	0.00144014	-0.00159638	Poland_CordedWare.SG	Poland	bronze-age	1.14765	52.3	17.55	4705	f3 (twigstats 1000)
R1015	-0.00195344	-0.000147826	Italy.IronRepublic	Italy	qpadmSources	0.87	42.0168	12.1004	2800	f3 (twigstats 1000)
R1021	-0.00165859	-8.51375e-05	Italy.IronRepublic	Italy	qpadmSources	0.56	41.6433	12.9127	2600	f3 (twigstats 1000)
R10338	-0.00153232	4.07442e-06	Italy.IronRepublic	Italy	qpadmSources	0.956916	42.2542	11.7576	2328	f3 (twigstats 1000)
R10339	0.000821087	-7.59316e-05	Italy_TarquiniaMonterozzi_IA_NorthernEurope.SG	Italy	IronRoman	0.512341	42.2542	11.7576	2054	f3 (twigstats 1000)
R10340	-0.00152504	-0.000236984	Italy.IronRepublic	Italy	qpadmSources	0.865808	42.2542	11.7576	2328	f3 (twigstats 1000)
R10342	-0.000278193	-0.000332414	CentralEurope.IronRoman(I)	Italy	qpadmSources	1.0316	42.2542	11.7576	2044	f3 (twigstats 1000)
R10343	-0.00187293	5.51928e-05	Italy_TarquiniaMonterozzi_IA.SG	Italy	IronRoman	0.995741	42.2542	11.7576	2328	f3 (twigstats 1000)
R10359	-0.0015452	-8.54854e-05	Italy.IronRepublic	Italy	qpadmSources	1.08723	42.2542	11.7576	2224	f3 (twigstats 1000)
R10361	-0.00114802	-8.38364e-05	Italy_TarquiniaMonterozzi_IA.SG	Italy	IronRoman	1.4475	42.2542	11.7576	2328	f3 (twigstats 1000)
R10363	-0.00152786	-7.57986e-05	Italy.IronRepublic	Italy	qpadmSources	0.915254	42.2542	11.7576	2253	f3 (twigstats 1000)
R104	-0.00256997	0.000397719	Italy.LateAntiquity.SG	Italy	EarlyModern	0.85	41.8948	12.4763	1450	f3 (twigstats 1000)
R10467	-0.00181945	-8.07465e-05	Slovenia.IronRoman.SG	Slovenia	EarlyModern	0.94823	46.0569	14.5058	1628	f3 (twigstats 1000)
R10474	0.00121557	0.000673927	Slovenia.Roman.oNorthEurope.SG	Slovenia	EarlyModern	0.541539	46.0569	14.5058	1609	f3 (twigstats 1000)
R10477	-0.000950578	-0.000979631	Slovenia.IronRoman.SG	Slovenia	EarlyModern	0.64091	46.0569	14.5058	1659	f3 (twigstats 1000)
R10478	-0.0014068	-0.00034952	Slovenia.IronRoman.SG	Slovenia	EarlyModern	0.616591	46.0569	14.5058	1622	f3 (twigstats 1000)
R10487	-0.00086661	-0.000236463	Portugal.IronRoman	Portugal	qpadmSources	0.929364	40.0994	-8.49056	1587	f3 (twigstats 1000)
R10488	-0.00097722	-0.000350695	Portugal.IronRoman.SG	Portugal	IronRoman	0.712194	40.0994	-8.49056	1525	f3 (twigstats 1000)
R10491	-0.00155739	0.000118115	Portugal.IronRoman.SG	Portugal	IronRoman	1.43315	38.8803	-7.1637	1119	f3 (twigstats 1000)
R10494	-0.00141531	0.000139101	Portugal_MonteDaNora_EM.SG	Portugal	EarlyModern	1.61667	38.8803	-7.1637	1178	f3 (twigstats 1000)
R10496	-0.00153024	0.000164018	Portugal_MonteDaNora_EM.SG	Portugal	EarlyModern	1.54918	38.8803	-7.1637	1116	f3 (twigstats 1000)
R105	-0.00108907	-7.8138e-05	Italy.LateAntiquity.SG	Italy	EarlyModern	1.13	41.8948	12.4763	1450	f3 (twigstats 1000)
R10500	-0.00115317	-3.45723e-05	Portugal.IronRoman	Portugal	qpadmSources	0.671524	38.7261	-9.3653	1525	f3 (twigstats 1000)
R10502	-0.00123383	-0.000161087	Portugal.IronRoman	Portugal	qpadmSources	1.09362	38.7261	-9.3653	1525	f3 (twigstats 1000)
R10506	-0.0013469	5.02058e-05	Portugal.IronRoman.SG	Portugal	IronRoman	1.28415	38.7261	-9.3653	1525	f3 (twigstats 1000)
R10507	-0.00127202	-0.000107125	Portugal.IronRoman	Portugal	qpadmSources	0.570152	38.7261	-9.3653	1525	f3 (twigstats 1000)
R106	8.10861e-05	0.000406796	Italy.LateAntiquity.SG	Italy	EarlyModern	1.06	41.8948	12.4763	1450	f3 (twigstats 1000)
R10618	0.00167074	0.00101955	Poland_Wielbark(I).SG	Poland	EarlyModern	0.694542	54.1176	19.5742	1789	f3 (twigstats 1000)
R10625	0.00154569	0.000582823	Poland_Wielbark(III).SG	Poland	EarlyModern	0.74995	54.1176	19.5742	1875	f3 (twigstats 1000)
R10626	0.00151119	0.000777261	Poland_Wielbark(III).SG	Poland	EarlyModern	0.614656	54.1176	19.5742	1875	f3 (twigstats 1000)
R10631	0.00201454	0.000916119	Poland_Wielbark(I).SG	Poland	EarlyModern	0.524424	54.1176	19.5742	1875	f3 (twigstats 1000)
R10633	0.00165687	0.000625749	Poland_Wielbark(III).SG	Poland	EarlyModern	0.851713	54.1176	19.5742	1875	f3 (twigstats 1000)
R10634	0.00177376	0.000715309	Poland_Wielbark(I).SG	Poland	EarlyModern	0.8353	54.1176	19.5742	1875	f3 (twigstats 1000)
R10636	0.00175094	0.000596874	Poland_Wielbark(I).SG	Poland	EarlyModern	0.741017	54.1176	19.5742	1875	f3 (twigstats 1000)
R10656	0.00028705	-0.000394777	Austria_Klosterneuburg_Roman.SG	Austria	IronRoman	0.58324	48.3099	16.3238	1725	f3 (twigstats 1000)
R10657	0.000721516	-0.000127124	Austria_Klosterneuburg_Roman.SG	Austria	IronRoman	0.818092	48.3099	16.3238	1863	f3 (twigstats 1000)
R10659	-9.92783e-06	-0.000310289	CentralEurope.IronRoman(III)	Austria	qpadmSources	1.04687	48.3099	16.3238	1863	f3 (twigstats 1000)
R10665	-0.00101977	7.29265e-05	Austria.IronRoman.SG	Austria	IronRoman	1.61395	48.1654	14.0366	1235	f3 (twigstats 1000)
R10666	-0.000867993	0.000191559	CentralEurope.IronRoman(II)	Austria	qpadmSources	1.67048	48.1654	14.0366	1241	f3 (twigstats 1000)
R10670	-0.000876189	-0.000340857	CentralEurope.IronRoman(II)	Austria	qpadmSources	1.81558	48.1654	14.0366	1681	f3 (twigstats 1000)
R107	-0.00231486	0.000169163	Italy.LateAntiquity.SG	Italy	EarlyModern	1.47	41.8948	12.4763	1450	f3 (twigstats 1000)
R108	-0.000675526	0.000210271	Italy.LateAntiquity.SG	Italy	EarlyModern	1.06	41.8948	12.4763	1450	f3 (twigstats 1000)
R10830	0.00137099	-0.00345602	Lithuania.IronRoman	Lithuania	qpadmSources	0.632754	54.8985	23.9036	1512	f3 (twigstats 1000)
R10832	0.00143334	-0.00331236	Lithuania.IronRoman	Lithuania	qpadmSources	0.503929	54.8985	23.9036	1475	f3 (twigstats 1000)
R10836	0.00148032	-0.00373661	Lithuania.IronRoman	Lithuania	qpadmSources	0.524081	54.8985	23.9036	1475	f3 (twigstats 1000)
R10838	0.00159123	-0.00346854	Lithuania.IronRoman	Lithuania	qpadmSources	0.664324	54.8985	23.9036	1475	f3 (twigstats 1000)
R10840	0.00131055	-0.00375082	Lithuania.IronRoman	Lithuania	qpadmSources	0.575529	54.6872	25.2797	1581	f3 (twigstats 1000)
R110	-0.00143311	0.000172179	Italy.LateAntiquity.SG	Italy	EarlyModern	0.68	41.8948	12.4763	1450	f3 (twigstats 1000)
R111	-0.00214245	0.00011432	Italy.Imperial.SG	Italy	IronRoman	0.59	41.918	12.4912	1850	f3 (twigstats 1000)
R11102	-0.001076	-0.000420651	Italy_PianSultano_BA.SG	Italy	bronze-age	0.606205	42.0263	11.9483	3787	f3 (twigstats 1000)
R11105	-0.00144322	-0.000199476	Italy_PianSultano_BA.SG	Italy	bronze-age	1.00907	42.0263	11.9483	3610	f3 (twigstats 1000)
R11107	-0.00154232	-0.00019453	Italy_PianSultano_BA.SG	Italy	bronze-age	0.574387	42.0263	11.9483	3719	f3 (twigstats 1000)
R11109	-0.00309204	0.000343233	Italy.Imperial(II)	Italy	qpadmSources	0.580488	41.7621	12.2491	1750	f3 (twigstats 1000)
R11111	-0.00343662	0.000581423	Italy_IsolaSacra_RomanImperial.SG	Italy	IronRoman	0.884267	41.7621	12.2491	1750	f3 (twigstats 1000)
R11112	-0.00342607	0.00042685	Italy.Imperial(II)	Italy	qpadmSources	0.804955	41.7621	12.2491	1750	f3 (twigstats 1000)
R11113	-0.00337966	0.000487608	Italy.Imperial(II)	Italy	qpadmSources	0.909197	41.7621	12.2491	1750	f3 (twigstats 1000)
R11116	-0.00314298	0.000438462	Italy.Imperial(II)	Italy	qpadmSources	0.763495	41.7621	12.2491	1750	f3 (twigstats 1000)
R11117	-0.00300681	0.000320407	Italy_IsolaSacra_RomanImperial.SG	Italy	IronRoman	0.692771	41.7621	12.2491	1750	f3 (twigstats 1000)
R11118	-0.00238614	0.000356185	Italy_IsolaSacra_RomanImperial.SG	Italy	IronRoman	1.289	41.7621	12.2491	1750	f3 (twigstats 1000)
R11119	-0.00323346	0.000449961	Italy_IsolaSacra_RomanImperial.SG	Italy	IronRoman	0.717182	41.7621	12.2491	1750	f3 (twigstats 1000)
R11120	-0.00246825	0.000119158	Italy_IsolaSacra_RomanImperial.SG	Italy	IronRoman	0.870783	41.7621	12.2491	1750	f3 (twigstats 1000)
R11121	-0.00147727	3.42948e-05	Italy_IsolaSacra_RomanImperial.SG	Italy	IronRoman	0.723312	41.7621	12.2491	1750	f3 (twigstats 1000)
R113	-0.00253809	0.000164298	Italy.Imperial.SG	Italy	IronRoman	0.61	41.918	12.4912	1850	f3 (twigstats 1000)
R114	-0.00258652	0.000274944	Italy.Imperial(I)	Italy	qpadmSources	1.17	41.918	12.4912	1850	f3 (twigstats 1000)
R115	-0.00298598	0.000324559	Italy.Imperial(I)	Italy	qpadmSources	1.1	41.918	12.4912	1850	f3 (twigstats 1000)
R11535	-0.00227598	-0.000130439	Armenia.IronRoman.SG	Armenia	IronRoman	0.853374	40.6885	43.8493	2736	f3 (twigstats 1000)
R11538	-0.00308556	0.00035661	Armenia.IronRoman.SG	Armenia	IronRoman	0.659406	40.6885	43.8493	1465	f3 (twigstats 1000)
R11540	-0.00304853	0.000296413	Armenia.IronRoman.SG	Armenia	IronRoman	0.716559	40.6885	43.8493	2341	f3 (twigstats 1000)
R11541	-0.00301901	0.000361632	Armenia.IronRoman.SG	Armenia	IronRoman	0.781831	40.6885	43.8493	1947	f3 (twigstats 1000)
R11542	-0.00282963	0.000381363	Armenia.IronRoman.SG	Armenia	IronRoman	0.707107	40.6885	43.8493	1465	f3 (twigstats 1000)
R11543	-0.00309273	0.000230245	Armenia.IronRoman.SG	Armenia	IronRoman	1.11742	40.6885	43.8493	1468	f3 (twigstats 1000)
R11544	-0.00303088	0.000497509	Armenia.IronRoman.SG	Armenia	IronRoman	0.756668	40.6885	43.8493	1470	f3 (twigstats 1000)
R11545	-0.00201366	-0.000270412	Armenia.IronRoman.SG	Armenia	IronRoman	0.851465	40.6885	43.8493	3276	f3 (twigstats 1000)
R11546	-0.00297908	0.000106514	Armenia.IronRoman.SG	Armenia	IronRoman	0.859415	40.6885	43.8493	2034	f3 (twigstats 1000)
R11552	5.88916e-05	0.000357934	CentralEurope.IronRoman(III)	France	qpadmSources	0.727144	48.7327	7.0526	1675	f3 (twigstats 1000)
R11557	-0.000390938	-0.000211463	CentralEurope.IronRoman(I)	France	qpadmSources	1.03071	48.7327	7.0526	1587	f3 (twigstats 1000)
R11560	0.000124478	-0.000266344	CentralEurope.IronRoman(III)	France	qpadmSources	0.660008	48.7327	7.0526	1598	f3 (twigstats 1000)
R11561	-0.000831674	-0.000267227	France_Sarrebourg_LateAntiquity.SG	France	IronRoman	0.854202	48.7327	7.0526	1675	f3 (twigstats 1000)
R116	-0.00088725	-0.000205775	Italy.Imperial.SG	Italy	IronRoman	1.05	41.918	12.4912	1850	f3 (twigstats 1000)
R11651	-0.00315471	0.000334643	Armenia.IronRoman.SG	Armenia	IronRoman	0.793295	40.6885	43.8493	1900	f3 (twigstats 1000)
R11653	-0.00302229	0.000377613	Armenia.IronRoman.SG	Armenia	IronRoman	1.6626	40.6885	43.8493	1900	f3 (twigstats 1000)
R11675	-0.00198571	-0.00024347	Armenia.IronRoman.SG	Armenia	IronRoman	0.874367	40.6885	43.8493	3372	f3 (twigstats 1000)
R11678	-0.0028637	0.000315904	Armenia.IronRoman.SG	Armenia	IronRoman	0.944815	40.6885	43.8493	1900	f3 (twigstats 1000)
R117	-0.00256776	0.0005293	Italy.LateAntiquity.SG	Italy	EarlyModern	0.95	41.7552	12.2949	1450	f3 (twigstats 1000)
R11713	-0.00312448	0.000403722	Armenia.IronRoman.SG	Armenia	IronRoman	1.51657	40.6885	43.8493	1900	f3 (twigstats 1000)
R11714	-0.00304564	0.000310888	Armenia.IronRoman.SG	Armenia	IronRoman	1.03762	40.6885	43.8493	1900	f3 (twigstats 1000)
R118	-0.00244372	0.000278903	Italy.LateAntiquity.SG	Italy	EarlyModern	0.63	41.7552	12.2949	1450	f3 (twigstats 1000)
R11868	-0.000535265	-0.000364878	CentralEurope.IronRoman(I)	Germany	qpadmSources	0.703775	51.109	10.9956	1500	f3 (twigstats 1000)
R11872	-0.00114625	-0.000317191	Germany_Hassleben_Germanic.SG	Germany	IronRoman	0.520756	51.109	10.9956	1500	f3 (twigstats 1000)
R120	-0.00211805	0.000176542	Italy.LateAntiquity.SG	Italy	EarlyModern	0.51	41.7552	12.2949	1450	f3 (twigstats 1000)
R121	-0.00216752	0.000307833	Italy.LateAntiquity.SG	Italy	EarlyModern	0.61	41.7552	12.2949	1450	f3 (twigstats 1000)
R1219	5.6516e-07	4.02305e-05	Italy.Medieval/EarlyModern.SG	Italy	EarlyModern	1.61	41.8965	12.4719	510	f3 (twigstats 1000)
R122	-0.00240371	0.000276489	Italy.LateAntiquity.SG	Italy	EarlyModern	1.38	41.7552	12.2949	1450	f3 (twigstats 1000)
R1220	-0.000365841	0.000200984	Italy.Medieval/EarlyModern.SG	Italy	EarlyModern	1.02	41.8965	12.4719	465	f3 (twigstats 1000)
R1221	-0.000834108	0.000179615	Italy.Medieval/EarlyModern.SG	Italy	EarlyModern	1.32	41.8965	12.4719	465	f3 (twigstats 1000)
R1223	0.000242728	0.000293374	Italy_PalazzoDellaCancelleria_Medieval_oEurope.SG	Italy	EarlyModern	0.520782	41.8965	12.4719	465	f3 (twigstats 1000)
R1224	-0.000482521	0.000209696	Italy.Medieval/EarlyModern.SG	Italy	EarlyModern	1.1	41.8965	12.4719	465	f3 (twigstats 1000)
R123	-0.00306179	0.000429536	Italy.Imperial(I)	Italy	qpadmSources	0.66	41.685	13.1499	1805	f3 (twigstats 1000)
R125	-0.00260194	0.000246321	Italy.Imperial.SG	Italy	IronRoman	0.67	41.685	13.1499	1750	f3 (twigstats 1000)
R126	-0.00328075	0.000611007	Italy.Imperial.SG	Italy	IronRoman	1.04	41.685	13.1499	1663	f3 (twigstats 1000)
R128	-0.00308836	0.000359395	Italy.Imperial(II)	Italy	qpadmSources	0.92	41.685	13.1499	1750	f3 (twigstats 1000)
R1283	-0.00214378	0.000252838	Italy.Medieval/EarlyModern.SG	Italy	EarlyModern	1.04	41.8965	12.4719	1091	f3 (twigstats 1000)
R1285	-0.0017729	0.000238261	Italy.Medieval/EarlyModern.SG	Italy	EarlyModern	0.99	41.8965	12.4719	945.5	f3 (twigstats 1000)
R1286	0.00048119	0.000338792	Italy.Medieval/EarlyModern.SG	Italy	EarlyModern	1.05	41.8965	12.4719	521	f3 (twigstats 1000)
R1287	-0.0019055	0.000346256	Italy.Medieval/EarlyModern.SG	Italy	EarlyModern	1.14	41.8965	12.4719	521	f3 (twigstats 1000)
R1288	7.10567e-05	3.78891e-05	Italy.Medieval/EarlyModern.SG	Italy	EarlyModern	1.14	41.8965	12.4719	521	f3 (twigstats 1000)
R1289	-0.00105384	8.59731e-05	Italy.Medieval/EarlyModern.SG	Italy	EarlyModern	0.76	41.8965	12.4719	521	f3 (twigstats 1000)
R1290	-0.00214885	0.000340166	Italy.Medieval/EarlyModern.SG	Italy	EarlyModern	1.08	41.8965	12.4719	602.5	f3 (twigstats 1000)
R1291	-0.0024054	0.000135294	Italy_PalazzoDellaCancelleria_Roman_Medieval_possible.SG	Italy	EarlyModern	0.601898	41.8965	12.4719	1000	f3 (twigstats 1000)
R130	-0.00335594	0.000532989	Italy.LateAntiquity.SG	Italy	EarlyModern	1.37	41.8892	12.5007	1550	f3 (twigstats 1000)
R131	-0.00258565	0.000115787	Italy.Imperial.SG	Italy	IronRoman	0.59	41.918	12.4912	1850	f3 (twigstats 1000)
R132	-0.00290014	0.000535417	Italy.Imperial.SG	Italy	IronRoman	1.5	41.8892	12.5007	1719	f3 (twigstats 1000)
R133	-0.00274459	0.000382597	Italy.LateAntiquity.SG	Italy	EarlyModern	1.62	41.8892	12.5007	1550	f3 (twigstats 1000)
R134	-0.00294669	0.000410986	Italy.LateAntiquity.SG	Italy	EarlyModern	1.17	41.8892	12.5007	1550	f3 (twigstats 1000)
R136	-0.00238724	0.000337261	Italy.LateAntiquity.SG	Italy	EarlyModern	1.82	41.8892	12.5007	1550	f3 (twigstats 1000)
R137	-0.00283062	0.000227747	Italy.LateAntiquity.SG	Italy	EarlyModern	1.32	41.8892	12.5007	1550	f3 (twigstats 1000)
R1543	-0.00274845	0.000417644	Italy.Imperial(I)	Italy	qpadmSources	0.99	42.1962	12.3253	1749.5	f3 (twigstats 1000)
R1544	-0.0026239	0.000259924	Italy.Imperial.SG	Italy	IronRoman	0.93	42.1962	12.3253	1749.5	f3 (twigstats 1000)
R1545	-0.00291015	0.000420971	Italy.Imperial(I)	Italy	qpadmSources	1.52	42.1962	12.3253	1749.5	f3 (twigstats 1000)
R1547	-0.00351755	0.000612233	Italy.Imperial.SG	Italy	IronRoman	0.77	42.0659	12.5866	2086.5	f3 (twigstats 1000)
R1548	-0.00255214	0.000328681	Italy.Imperial.SG	Italy	IronRoman	0.86	42.0659	12.5866	2086.5	f3 (twigstats 1000)
R1549	-0.00185981	8.94592e-05	Italy.Imperial.SG	Italy	IronRoman	1.03	42.0659	12.5866	2086.5	f3 (twigstats 1000)
R1550	-0.00323377	0.000537511	Italy.Imperial.SG	Italy	IronRoman	0.87	42.0659	12.5866	2086.5	f3 (twigstats 1000)
R1551	-0.00341457	0.000396963	Italy.Imperial.SG	Italy	IronRoman	0.81	42.0659	12.5866	1817	f3 (twigstats 1000)
R1554	-0.00258299	0.000151152	Italy_Bivio_Roman.SG	Italy	IronRoman	0.589596	43.7237	12.6347	1777	f3 (twigstats 1000)
R1555	-0.00203166	0.000135142	Italy_Bivio_Roman.SG	Italy	IronRoman	0.571277	43.7237	12.6347	1798	f3 (twigstats 1000)
R1556	-0.00259804	0.000127476	Italy.Imperial(I)	Italy	qpadmSources	0.569282	43.7237	12.6347	1825	f3 (twigstats 1000)
R1557	-0.00262125	0.000350146	Italy_Bivio_Roman.SG	Italy	IronRoman	0.536669	43.7237	12.6347	1825	f3 (twigstats 1000)
R1874	0.000150686	-0.000428873	France_LesMarmousets_ProtoMerovingien_possible.SG	France	EarlyModern	0.796777	49.6115	2.29742	1622	f3 (twigstats 1000)
R2041	-0.00193874	4.12071e-05	Croatia.IronRoman.SG	Croatia	IronRoman	0.544686	45.4647	16.3777	1647	f3 (twigstats 1000)
R2050	-0.00231501	9.78435e-05	Croatia.IronRoman.SG	Croatia	IronRoman	0.746404	45.2039	14.5437	1475	f3 (twigstats 1000)
R2051	-0.00221547	1.28655e-05	Croatia.IronRoman.SG	Croatia	IronRoman	0.557324	45.2039	14.5437	1475	f3 (twigstats 1000)
R2053	-0.001824	-9.89304e-06	Croatia.IronRoman.SG	Croatia	IronRoman	0.884119	45.2039	14.5437	1512	f3 (twigstats 1000)
R2055	-0.000511345	-0.000196502	France_Metz_GalloRoman.SG	France	IronRoman	0.721164	49.1197	6.17495	1461	f3 (twigstats 1000)
R2057	-0.000771788	-0.000262621	CentralEurope.IronRoman(II)	France	qpadmSources	0.504586	49.1001	6.17906	1502	f3 (twigstats 1000)
R2058	-0.000438034	-0.000433319	CentralEurope.IronRoman(I)	France	qpadmSources	0.51391	49.1001	6.17906	1475	f3 (twigstats 1000)
R2065	0.000604421	0.000205763	France_Metz_GalloRoman.SG	France	IronRoman	0.787943	49.1153	6.16919	613	f3 (twigstats 1000)
R2066	0.000132657	0.000189452	France_Metz_GalloRoman.SG	France	IronRoman	0.588483	49.1153	6.16919	604	f3 (twigstats 1000)
R2200	-0.000348891	-0.00146894	HungarySlovakia.IronRoman	Slovakia	qpadmSources	0.89598	49.2056	18.5662	1960	f3 (twigstats 1000)
R2201	-0.000378273	-0.00127473	HungarySlovakia.IronRoman	Slovakia	qpadmSources	0.542964	49.2056	18.5662	1970	f3 (twigstats 1000)
R2202	-0.00119205	-0.000751604	Slovakia.LaTene.SG	Slovakia	IronRoman	0.631658	49.066	18.206	1925	f3 (twigstats 1000)
R2204	0.00188749	0.000999952	Slovakia_Zohor_Germanic_Roman.SG	Slovakia	EarlyModern	0.863958	48.3175	16.9829	1800	f3 (twigstats 1000)
R2206	-0.00114967	2.48753e-05	Slovakia.MigrationPeriod.SG	Slovakia	EarlyModern	0.726654	48.3371	18.3562	1500	f3 (twigstats 1000)
R2207	0.000698075	9.76233e-05	Slovakia.MigrationPeriod.SG	Slovakia	EarlyModern	0.529332	48.3371	18.3562	1500	f3 (twigstats 1000)
R2208	0.000490874	0.000229826	Slovakia.MigrationPeriod.SG	Slovakia	EarlyModern	0.615951	48.3371	18.3562	1650	f3 (twigstats 1000)
R2210	-0.00121116	-0.000311938	Slovakia.MigrationPeriod.SG	Slovakia	EarlyModern	0.663955	48.3371	18.3562	1550	f3 (twigstats 1000)
R2211	-0.000423839	-0.000338298	Slovakia.MigrationPeriod.SG	Slovakia	EarlyModern	0.929152	48.3371	18.3562	1550	f3 (twigstats 1000)
R30	-0.00275107	0.000474018	Italy.LateAntiquity.SG	Italy	EarlyModern	1.39	41.906	12.4742	1450	f3 (twigstats 1000)
R31	0.000544566	0.000372279	Italy.LateAntiquity.SG	Italy	EarlyModern	1.96	41.906	12.4742	1574.5	f3 (twigstats 1000)
R32	-0.0025566	0.000438681	Italy.LateAntiquity.SG	Italy	EarlyModern	0.65	41.906	12.4742	1450	f3 (twigstats 1000)
R33	-0.00146177	-1.87224e-05	Italy.LateAntiquity.SG	Italy	EarlyModern	1.52	41.906	12.4742	1450	f3 (twigstats 1000)
R34	-0.00267193	0.000474922	Italy.LateAntiquity.SG	Italy	EarlyModern	1.06	41.906	12.4742	1450	f3 (twigstats 1000)
R3478	-0.000675619	-0.00109747	Montenegro_EM.SG	Montenegro	EarlyModern	0.799384	42.4669	19.2662	1133	f3 (twigstats 1000)
R3482	-0.000180118	-0.00122273	Montenegro_EM.SG	Montenegro	EarlyModern	0.965277	42.4669	19.2662	864	f3 (twigstats 1000)
R35	-0.00271017	0.000130963	Italy.LateAntiquity.SG	Italy	EarlyModern	0.64	41.8863	12.4898	1450	f3 (twigstats 1000)
R3542	-0.00158476	-0.000337847	Croatia.IronRoman.SG	Croatia	IronRoman	0.69285	45.7729	18.6108	1616	f3 (twigstats 1000)
R3543	-0.00200173	5.09906e-05	Croatia_EM.SG	Croatia	EarlyModern	0.748483	43.6076	16.7143	1438	f3 (twigstats 1000)
R3544	-0.00205583	-3.03131e-05	Croatia_EM.SG	Croatia	EarlyModern	0.76489	43.6076	16.7143	1374	f3 (twigstats 1000)
R3547	-0.00215792	8.46325e-05	Croatia_EM.SG	Croatia	EarlyModern	0.695459	45.41	13.6619	1381	f3 (twigstats 1000)
R36	-0.00189834	0.000284794	Italy.LateAntiquity.SG	Italy	EarlyModern	1.25	41.8863	12.4898	1450	f3 (twigstats 1000)
R3656	-0.00121242	-0.000416023	Croatia.IronRoman.SG	Croatia	IronRoman	0.562812	45.5505	18.678	1668	f3 (twigstats 1000)
R3660	0.00145845	0.000709356	Croatia.IronRoman_oNorthEurope.SG	Croatia	EarlyModern	0.527668	45.7678	16.1236	1456	f3 (twigstats 1000)
R3662	-0.00202961	-3.20157e-05	Croatia_EM.SG	Croatia	EarlyModern	0.54168	45.4673	13.5066	1360	f3 (twigstats 1000)
R3664	-0.00119597	-0.000165498	Croatia_EM.SG	Croatia	EarlyModern	0.635701	45.4673	13.5066	1218	f3 (twigstats 1000)
R3685	-0.00220812	3.1694e-05	Croatia_EM.SG	Croatia	EarlyModern	0.673171	43.6164	16.8017	1450	f3 (twigstats 1000)
R37	-0.000965126	7.68188e-06	Italy.Imperial.SG	Italy	IronRoman	0.92	41.7479	12.2595	1749.5	f3 (twigstats 1000)
R3743	-0.00215037	-0.000272071	Croatia.IronRoman.SG	Croatia	IronRoman	0.61651	44.101	15.2791	1798	f3 (twigstats 1000)
R3744	-0.00192985	-6.35746e-05	Croatia.IronRoman.SG	Croatia	IronRoman	0.507301	44.101	15.2791	1800	f3 (twigstats 1000)
R3745	-0.00156326	0.000138069	Croatia.IronRoman.SG	Croatia	IronRoman	0.716983	44.1144	15.2279	1880	f3 (twigstats 1000)
R3746	-0.00261392	0.000205126	Croatia.IronRoman.SG	Croatia	IronRoman	0.825887	44.1141	15.2331	1773	f3 (twigstats 1000)
R3747	-0.00181459	-7.74016e-05	Croatia.IronRoman.SG	Croatia	IronRoman	0.869959	44.1141	15.2331	1775	f3 (twigstats 1000)
R38	-0.00347163	0.000501577	Italy.Imperial.SG	Italy	IronRoman	1.15	41.7479	12.2595	1749.5	f3 (twigstats 1000)
R39	-0.00288079	0.000425624	Italy.Imperial.SG	Italy	IronRoman	1.64	41.7479	12.2595	1851	f3 (twigstats 1000)
R3906	-0.000219338	-0.00126771	Serbia_Ottoman.SG	Serbia	EarlyModern	0.506729	44.9668	19.6099	391	f3 (twigstats 1000)
R3918	-0.00018673	-0.000948181	Serbia_Roman.SG	Serbia	IronRoman	0.510084	44.9668	19.6099	904	f3 (twigstats 1000)
R3931	-0.000155963	-0.00104658	Serbia_Roman_Elite.SG	Serbia	IronRoman	0.874817	44.7167	21.1667	1769	f3 (twigstats 1000)
R40	-0.00303625	0.000322236	Italy.Imperial(II)	Italy	qpadmSources	1.01	41.7479	12.2595	1749.5	f3 (twigstats 1000)
R41	-0.00326795	0.000504141	Italy.Imperial.SG	Italy	IronRoman	1.11	41.7479	12.2595	1749.5	f3 (twigstats 1000)
R42	-0.00329991	0.000518004	Italy.Imperial.SG	Italy	IronRoman	2.35	41.7479	12.2595	1879	f3 (twigstats 1000)
R43	-0.00328498	0.000713859	Italy.Imperial(II)	Italy	qpadmSources	1.5	41.7479	12.2595	1749.5	f3 (twigstats 1000)
R435	-0.0011675	-0.000147258	Italy.Iron/Republic.SG	Italy	IronRoman	1	41.7952	12.779	2350	f3 (twigstats 1000)
R436	-0.00260902	0.000353683	Italy.Imperial(I)	Italy	qpadmSources	0.63	41.7952	12.779	1850	f3 (twigstats 1000)
R437	-0.00253019	0.000166032	Italy.Iron/Republic.SG	Italy	IronRoman	1.41	41.7952	12.779	2250	f3 (twigstats 1000)
R44	-0.00321142	0.000515015	Italy.Imperial(II)	Italy	qpadmSources	1.03	41.7479	12.2595	1749.5	f3 (twigstats 1000)
R45	-0.00298836	0.000470808	Italy.Imperial.SG	Italy	IronRoman	1.07	41.7479	12.2595	1749.5	f3 (twigstats 1000)
R47	-0.00228872	0.000192817	Italy.Imperial.SG	Italy	IronRoman	1.12	41.8442	12.549	1667.5	f3 (twigstats 1000)
R473	-0.00173931	0.000135075	Italy.IronRepublic	Italy	qpadmSources	1.55	42.0889	11.7656	2600	f3 (twigstats 1000)
R474	-0.00137623	-0.000103109	Italy.Iron/Republic.SG	Italy	IronRoman	1.27	42.0889	11.7656	2600	f3 (twigstats 1000)
R475	-0.00237741	0.00024709	Italy.Iron/Republic.SG	Italy	IronRoman	1.25	42.0889	11.7656	2600	f3 (twigstats 1000)
R49	-0.00253255	0.000308436	Italy.Imperial.SG	Italy	IronRoman	1.22	41.8442	12.549	1750	f3 (twigstats 1000)
R50	-0.00273191	0.000339519	Italy.Imperial(I)	Italy	qpadmSources	1.3	41.8442	12.549	1760.5	f3 (twigstats 1000)
R51	-0.00249182	0.000277224	Italy.Imperial.SG	Italy	IronRoman	0.99	41.8442	12.549	1750	f3 (twigstats 1000)
R52	-0.00238295	0.00033186	Italy.Medieval/EarlyModern.SG	Italy	EarlyModern	0.67	41.6877	13.0865	595	f3 (twigstats 1000)
R53	-0.0026387	0.000331161	Italy.Medieval/EarlyModern.SG	Italy	EarlyModern	1.22	41.6877	13.0865	595	f3 (twigstats 1000)
R54	-0.00260346	0.000421365	Italy.Medieval/EarlyModern.SG	Italy	EarlyModern	0.81	41.6877	13.0865	595	f3 (twigstats 1000)
R55	-0.00118232	0.000115113	Italy.Medieval/EarlyModern.SG	Italy	EarlyModern	1.43	41.6877	13.0865	595	f3 (twigstats 1000)
R56	-0.00251245	0.000327402	Italy.Medieval/EarlyModern.SG	Italy	EarlyModern	0.92	41.6877	13.0865	595	f3 (twigstats 1000)
R57	-0.00225261	0.00020631	Italy.Medieval/EarlyModern.SG	Italy	EarlyModern	1.23	41.6877	13.0865	840	f3 (twigstats 1000)
R58	-0.00233849	0.000358584	Italy.Medieval/EarlyModern.SG	Italy	EarlyModern	1.49	41.6877	13.0865	850	f3 (twigstats 1000)
R59	-0.00236229	0.000253413	Italy.Medieval/EarlyModern.SG	Italy	EarlyModern	1.44	41.6877	13.0865	1045	f3 (twigstats 1000)
R60	-0.00197304	0.000232788	Italy.Medieval/EarlyModern.SG	Italy	EarlyModern	1.91	41.6877	13.0865	1045	f3 (twigstats 1000)
R61	-0.000942051	-0.000252713	Italy.Medieval/EarlyModern.SG	Italy	EarlyModern	1.45	41.6877	13.0865	595	f3 (twigstats 1000)
R62	-1.38965e-05	0.000203033	Italy.Medieval/EarlyModern.SG	Italy	EarlyModern	1.69	41.6877	13.0865	735	f3 (twigstats 1000)
R63	-0.00108963	5.71764e-05	Italy.Medieval/EarlyModern.SG	Italy	EarlyModern	1.97	41.6877	13.0865	960	f3 (twigstats 1000)
R64	-0.00236508	0.000337069	Italy.Medieval/EarlyModern.SG	Italy	EarlyModern	1.93	41.6877	13.0865	840	f3 (twigstats 1000)
R65	-0.0025444	0.000309852	Italy.Medieval/EarlyModern.SG	Italy	EarlyModern	2.04	41.6877	13.0865	840	f3 (twigstats 1000)
R66	-0.00338668	0.000623275	Italy.Imperial(II)	Italy	qpadmSources	0.54	41.8337	12.4686	1750	f3 (twigstats 1000)
R6681	-0.000351924	-0.000993504	Serbia_Roman.SG	Serbia	IronRoman	0.846913	45.1299	20.0698	1609	f3 (twigstats 1000)
R6688	-0.000551962	-0.000717575	Serbia_Roman.SG	Serbia	IronRoman	0.584105	45.1299	20.0698	1625	f3 (twigstats 1000)
R67	-0.00295373	0.000396252	Italy.Imperial.SG	Italy	IronRoman	1.64	41.8337	12.4686	1750	f3 (twigstats 1000)
R6701	-0.00190917	-0.000123484	Serbia_Roman.SG	Serbia	IronRoman	0.826743	45.9125	19.1743	1661	f3 (twigstats 1000)
R6737	-0.000365283	-0.00142559	Serbia_Ottoman.SG	Serbia	EarlyModern	0.835422	44.9668	19.6099	388	f3 (twigstats 1000)
R6750	-0.00377814	0.000680184	Serbia_Roman_Elite.SG	Serbia	IronRoman	0.842918	44.7167	21.1667	1795	f3 (twigstats 1000)
R6756	-0.00268132	8.23912e-05	Serbia_Roman_Elite.SG	Serbia	IronRoman	0.594792	44.7167	21.1667	1769	f3 (twigstats 1000)
R6759	0.00126831	-0.00351678	Serbia_Roman.SG	Serbia	IronRoman	0.770879	44.7167	21.1667	1789	f3 (twigstats 1000)
R6764	-0.00243136	0.000170473	Serbia_Roman.SG	Serbia	IronRoman	0.799799	43.3267	21.8962	1616	f3 (twigstats 1000)
R68	-0.00326598	0.00067851	Italy.Imperial.SG	Italy	IronRoman	1.3	41.8337	12.4686	1750	f3 (twigstats 1000)
R69	-0.00278843	0.000366425	Italy.Imperial(I)	Italy	qpadmSources	1.59	41.8337	12.4686	1750	f3 (twigstats 1000)
R70	-0.00341625	0.000526887	Italy.Imperial.SG	Italy	IronRoman	1.06	41.8337	12.4686	1750	f3 (twigstats 1000)
R71	-0.0034993	0.000549376	Italy.Imperial(II)	Italy	qpadmSources	0.83	41.8337	12.4686	1750	f3 (twigstats 1000)
R72	-0.00329842	0.000530521	Italy.Imperial.SG	Italy	IronRoman	0.78	41.8337	12.4686	1750	f3 (twigstats 1000)
R73	-0.00301793	0.000344249	Italy.Imperial.SG	Italy	IronRoman	0.95	41.8337	12.4686	1750	f3 (twigstats 1000)
R75	-0.00337898	0.000435426	Italy.Imperial.SG	Italy	IronRoman	0.56	41.9207	12.4895	1850	f3 (twigstats 1000)
R76	-0.00328341	0.000434677	Italy.Imperial.SG	Italy	IronRoman	0.64	41.9207	12.4895	1850	f3 (twigstats 1000)
R78	-0.00345468	0.000523681	Italy.Imperial(II)	Italy	qpadmSources	1.14	41.9207	12.4895	1850	f3 (twigstats 1000)
R80	-0.00274936	0.000478425	Italy.Imperial.SG	Italy	IronRoman	1.9	41.9207	12.4895	1873.5	f3 (twigstats 1000)
R81	-0.00318952	0.000355352	Italy.Imperial(I)	Italy	qpadmSources	0.51	41.9207	12.4895	1850	f3 (twigstats 1000)
R835	-0.00234394	1.83593e-05	Italy.Imperial.SG	Italy	IronRoman	0.63	43.312	13.6512	2086.5	f3 (twigstats 1000)
R836	-0.00259367	0.000164861	Italy.Imperial.SG	Italy	IronRoman	0.54	43.312	13.6512	2086.5	f3 (twigstats 1000)
R850	-0.00289661	0.000263355	Italy.Iron/Republic.SG	Italy	IronRoman	0.64	41.6027	12.5086	2600	f3 (twigstats 1000)
R851	-0.00173904	-9.47628e-05	Italy.IronRepublic	Italy	qpadmSources	0.69	41.6027	12.5086	2600	f3 (twigstats 1000)
R9662	-0.000300127	-0.00126869	Serbia_Ottoman.SG	Serbia	EarlyModern	0.524479	44.9668	19.6099	404	f3 (twigstats 1000)
R9669	-0.00194443	-0.000283628	Serbia_Roman_Elite.SG	Serbia	IronRoman	0.510884	44.7167	21.1667	1732	f3 (twigstats 1000)
R9673	0.000963105	-0.00263737	Serbia_Roman_Elite.SG	Serbia	IronRoman	0.908965	44.7167	21.1667	1800	f3 (twigstats 1000)
R9674	-0.000811924	-0.000378611	Serbia_Roman_Elite.SG	Serbia	IronRoman	0.911734	44.7167	21.1667	1836	f3 (twigstats 1000)
R969	-0.00194111	0.000371812	Italy.Medieval/EarlyModern.SG	Italy	EarlyModern	2.38	41.9559	12.7543	300	f3 (twigstats 1000)
R970	-0.00202946	-7.5685e-05	Italy.Medieval/EarlyModern.SG	Italy	EarlyModern	0.61	41.9559	12.7543	300	f3 (twigstats 1000)
R973	-0.00211138	0.000309908	Italy.Medieval/EarlyModern.SG	Italy	EarlyModern	1.15	41.9559	12.7543	300	f3 (twigstats 1000)
R9918	-0.000468567	-0.00135759	Montenegro_EM.SG	Montenegro	EarlyModern	0.666066	42.4669	19.2662	892	f3 (twigstats 1000)
R9919	-0.000593364	-0.00132437	Montenegro_EM.SG	Montenegro	EarlyModern	0.889629	42.4669	19.2662	960	f3 (twigstats 1000)
R9920	-0.000578808	-0.00110988	Montenegro_EM.SG	Montenegro	EarlyModern	0.618215	42.4669	19.2662	850	f3 (twigstats 1000)
rath1	0.000572651	-0.00100014	Ireland_BA.SG	Ireland	bronze-age	11.63	55.2921	-6.19168	3906	f3 (twigstats 1000)
rath2	0.00034204	-0.000884797	IrelandOrkney_BA	Ireland	qpadmSources	1.63	55.2921	-6.19168	3833	f3 (twigstats 1000)
rath3	0.000527878	-0.000946371	Ireland_BA.SG	Ireland	bronze-age	0.838	55.2921	-6.19168	3585	f3 (twigstats 1000)
RISE150	0.000548187	-0.00111186	CordedWare_EBA	Poland	qpadmSources	2.653	50.918	16.957	3739	f3 (twigstats 1000)
RISE174	0.00154702	0.000834889	Scandinavian_Peninsula_EIA.SG	Sweden	IronRoman	2.776	55.545	13.098	1431	f3 (twigstats 1000)
RISE479	-0.000189955	-0.00251328	Hungary_MBA_Vatya.SG	Hungary	bronze-age	1.4	47.341	18.896	3700	f3 (twigstats 1000)
RISE489	-0.00257626	2.01673e-06	Italy_North_Remedello_C.SG	Italy	bronze-age	0.548	45.26	10.379	4693	f3 (twigstats 1000)
rtp001	0.00174348	0.00121935	Scandinavian_Peninsula_EIA(II)	Sweden	qpadmSources	0.817	62.5	16.3	1475	f3 (twigstats 1000)
rtp003	0.00161552	0.000509414	Scandinavian_Peninsula_EIA.SG	Sweden	IronRoman	6.658	62.5	16.3	1475	f3 (twigstats 1000)
S_Basque-1.DG	-0.000943448	-4.62884e-05	Basque	Basque	modern	NA	NA	NA	0	f3 (twigstats 1000)
S_Basque-2.DG	-0.000913654	-0.000249025	Basque	Basque	modern	NA	NA	NA	0	f3 (twigstats 1000)
S_Bergamo-1.DG	-0.00140447	0.000166228	Bergamo	Bergamo	modern	NA	NA	NA	0	f3 (twigstats 1000)
S_Bergamo-2.DG	-0.00137468	0.000205576	Bergamo	Bergamo	modern	NA	NA	NA	0	f3 (twigstats 1000)
S_Czech-2.DG	-7.9084e-05	-0.000955899	Czech	Czech	modern	NA	NA	NA	0	f3 (twigstats 1000)
S_English-1.DG	0.00049527	0.000354957	English	English	modern	NA	NA	NA	0	f3 (twigstats 1000)
S_English-2.DG	0.000344828	0.000255789	English	English	modern	NA	NA	NA	0	f3 (twigstats 1000)
S_Estonian-1.DG	0.00112531	-0.00174861	Estonian	Estonian	modern	NA	NA	NA	0	f3 (twigstats 1000)
S_Estonian-2.DG	0.00092304	-0.00186491	Estonian	Estonian	modern	NA	NA	NA	0	f3 (twigstats 1000)
S_Finnish-1.DG	0.00113935	-0.000427017	Finnish	Finnish	modern	NA	NA	NA	0	f3 (twigstats 1000)
S_Finnish-2.DG	0.00122787	-0.000619812	Finnish	Finnish	modern	NA	NA	NA	0	f3 (twigstats 1000)
S_Finnish-3.DG	0.00132447	-0.000745686	Finnish	Finnish	modern	NA	NA	NA	0	f3 (twigstats 1000)
S_French-1.DG	-0.000486113	-1.73931e-05	French	French	modern	NA	NA	NA	0	f3 (twigstats 1000)
S_French-2.DG	-0.000241782	-0.000298731	French	French	modern	NA	NA	NA	0	f3 (twigstats 1000)
S_Greek-1.DG	-0.00155239	-0.000359542	Greek	Greek	modern	NA	NA	NA	0	f3 (twigstats 1000)
S_Greek-2.DG	-0.0028496	0.000379478	Greek	Greek	modern	NA	NA	NA	0	f3 (twigstats 1000)
S_Hungarian-1.DG	-0.000179786	-0.00112196	Hungarian	Hungarian	modern	NA	NA	NA	0	f3 (twigstats 1000)
S_Hungarian-2.DG	2.3661e-06	-0.000856555	Hungarian	Hungarian	modern	NA	NA	NA	0	f3 (twigstats 1000)
S_Icelandic-1.DG	0.000877843	0.000301121	Icelandic	Icelandic	modern	NA	NA	NA	0	f3 (twigstats 1000)
S_Icelandic-2.DG	0.000736127	0.000285215	Icelandic	Icelandic	modern	NA	NA	NA	0	f3 (twigstats 1000)
S_Norwegian-1.DG	0.000895662	0.000183415	Norwegian	Norwegian	modern	NA	NA	NA	0	f3 (twigstats 1000)
S_Orcadian-1.DG	0.000350791	-3.48916e-05	Orcadian	Orcadian	modern	NA	NA	NA	0	f3 (twigstats 1000)
S_Orcadian-2.DG	0.000263477	-0.000214873	Orcadian	Orcadian	modern	NA	NA	NA	0	f3 (twigstats 1000)
S_Polish-1.DG	0.000135968	-0.00125405	Polish	Polish	modern	NA	NA	NA	0	f3 (twigstats 1000)
S_Sardinian-1.DG	-0.00222031	0.000274178	Sardinian	Sardinian	modern	NA	NA	NA	0	f3 (twigstats 1000)
S_Sardinian-2.DG	-0.00219638	0.00031395	Sardinian	Sardinian	modern	NA	NA	NA	0	f3 (twigstats 1000)
S_Spanish-1.DG	-0.000955266	3.32226e-05	Spanish	Spanish	modern	NA	NA	NA	0	f3 (twigstats 1000)
S_Spanish-2.DG	-0.00122407	7.96767e-05	Spanish	Spanish	modern	NA	NA	NA	0	f3 (twigstats 1000)
S_Turkish-1.DG	-0.00219253	1.87401e-05	Turkish	Turkish	modern	NA	NA	NA	0	f3 (twigstats 1000)
S_Turkish-2.DG	-0.00240832	0.00017398	Turkish	Turkish	modern	NA	NA	NA	0	f3 (twigstats 1000)
S_Tuscan-1.DG	-0.0015656	4.21533e-05	Tuscan	Tuscan	modern	NA	NA	NA	0	f3 (twigstats 1000)
S_Tuscan-2.DG	-0.00148765	-2.67695e-06	Tuscan	Tuscan	modern	NA	NA	NA	0	f3 (twigstats 1000)
Saami	0.00159172	-0.00163185	Saami	Finland	qpadmSources	6.20925	..	..	0	f3 (twigstats 1000)
sal002	0.000334032	-0.000382243	Vasternorrland_VA.SG	Sweden	VikingTargetsFiltered	10.094	59.9	16.6	975	f3 (twigstats 1000)
sam_GB	-0.000191284	-0.00207131	Romania_C.SG	Romania	bronze-age	3.83554	46.7877	23.5209	5378	f3 (twigstats 1000)
sam_R1	-0.00146189	-0.000419588	Italy.Iron/Republic.SG	Italy	IronRoman	3.94	28.97	83.83	2834.5	f3 (twigstats 1000)
sam_S9	-0.000820908	-0.00052401	Hungary_CA.SG	Hungary	bronze-age	2.12691	46.685	17.38	4375	f3 (twigstats 1000)
SBT-A1	0.000302546	-0.000126121	Iceland_Pre_Christian_V.SG	Iceland	VikingTargetsFiltered	6.01	65.6	-20.1667	1015	f3 (twigstats 1000)
SED005	0.00121	0.000383409	England_Saxon_midCNE.SG	England	EarlyModern	0.9278	52.8997	0.544309	1200	f3 (twigstats 1000)
SED008	0.0011026	0.000424814	England_Saxon_midCNE.SG	England	EarlyModern	0.6213	52.8997	0.544309	1200	f3 (twigstats 1000)
snb010	0.00173594	0.000874149	Scandinavian_Peninsula_EIA(I)	Sweden	qpadmSources	3.795	56.55	16.63	1475	f3 (twigstats 1000)
snb012	0.00189877	0.000650179	Scandinavian_Peninsula_EIA.SG	Sweden	IronRoman	3.321	56.55	16.63	1475	f3 (twigstats 1000)
snb013	0.00160681	0.00104533	Scandinavian_Peninsula_EIA(I)	Sweden	qpadmSources	1.043	56.55	16.63	1475	f3 (twigstats 1000)
snb014	0.00175064	0.00100554	Scandinavian_Peninsula_EIA(I)	Sweden	qpadmSources	5.422	56.55	16.63	1475	f3 (twigstats 1000)
snb018	0.00192301	0.0011972	Scandinavian_Peninsula_EIA(II)	Sweden	qpadmSources	1.27	56.55	16.63	1475	f3 (twigstats 1000)
snb019	0.00170865	0.000520954	Scandinavian_Peninsula_EIA.SG	Sweden	IronRoman	4.756	56.55	16.63	1475	f3 (twigstats 1000)
Sope	0.000600347	-0.00108365	CordedWare_EBA	Estonia	qpadmSources	0.799	59.408	27.026	4413	f3 (twigstats 1000)
SSG-A2	0.000397869	-0.000160312	Iceland_Pre_Christian_V.SG	Iceland	VikingTargetsFiltered	10.56	65.7229	-18.1865	1025	f3 (twigstats 1000)
SSG-A4	0.000394006	-0.000437806	Iceland_Pre_Christian_V.SG	Iceland	VikingTargetsFiltered	7.26	65.7229	-18.1865	1025	f3 (twigstats 1000)
stg018	0.0015	0.000100017	Stockholm_VA.SG	Sweden	VikingTargetsFiltered	2.156	59.6	17.7	988	f3 (twigstats 1000)
stg026	0.00162807	-0.000102629	Stockholm_VA.SG	Sweden	VikingTargetsFiltered	0.628	59.6	17.7	1053	f3 (twigstats 1000)
STR310	-0.00149126	-0.000300171	Germany_EMedieval.SG	Germany	EarlyModern	0.511	48.89	12.57	1430	f3 (twigstats 1000)
STT-A2	0.000502616	-0.000216687	Iceland_Pre_Christian_V.SG	Iceland	VikingTargetsFiltered	12.92	65.5333	-14.4667	1000	f3 (twigstats 1000)
SVK-A1	0.00163348	0.00101351	Iceland_Pre_Christian_V.SG	Iceland	VikingTargetsFiltered	1.07	65.906	-16.5408	1015	f3 (twigstats 1000)
SZ1	-0.00128388	-0.000140897	Hungary_BA.SG	Hungary	bronze-age	13.32	46.2833	17.85	3850	f3 (twigstats 1000)
SZ11	0.00084191	0.000430399	Longobard_EMED(I).SG	Hungary	EarlyModern	11.18	46.2833	17.85	1442	f3 (twigstats 1000)
SZ15	0.000963822	0.000652255	Longobard_EMED(I).SG	Hungary	EarlyModern	13.12	46.2833	17.85	1442	f3 (twigstats 1000)
SZ2	0.00135435	0.000732649	Longobard_EMED(I).SG	Hungary	EarlyModern	7.66	46.2833	17.85	1442	f3 (twigstats 1000)
SZ3	0.000152155	0.000234829	Longobard_EMED(II).SG	Hungary	EarlyModern	13.11	46.2833	17.85	1442	f3 (twigstats 1000)
SZ36	-0.00168749	3.05467e-05	Longobard_EMED(II).SG	Hungary	EarlyModern	6.81	46.2833	17.85	1442	f3 (twigstats 1000)
SZ4	0.00102847	0.000809252	Longobard_EMED(I).SG	Hungary	EarlyModern	12.86	46.2833	17.85	1442	f3 (twigstats 1000)
SZ43	-0.00148603	0.000180945	Longobard_EMED(II).SG	Hungary	EarlyModern	14.48	46.2833	17.85	1393	f3 (twigstats 1000)
SZ45	-0.00057426	0.000322178	Longobard_EMED(II).SG	Hungary	EarlyModern	13.06	46.2833	17.85	1442	f3 (twigstats 1000)
SZ5	-0.000285953	-0.000274536	Longobard_EMED(II).SG	Hungary	EarlyModern	7.43	46.2833	17.85	1442	f3 (twigstats 1000)
TGS-A1	0.00137255	0.000228814	Iceland_Pre_Christian_V.SG	Iceland	VikingTargetsFiltered	1.01	65.7333	-19.6333	854	f3 (twigstats 1000)
TORTE	-0.00202991	0.000150541	France.BellBeaker.SG	France	bronze-age	1.21214	43.1498	3.06054	4575	f3 (twigstats 1000)
TORTF	-0.000827062	-0.000496006	France.EB.SG	France	bronze-age	1.31406	43.1498	3.06054	3862	f3 (twigstats 1000)
TSK-A26	0.000612174	0.000120775	Iceland_Early_Christian_V.SG	Iceland	VikingTargetsFiltered	0.77	64.1203	-19.8209	825	f3 (twigstats 1000)
urm160	0.0015099	-0.000289173	Stockholm_VA.SG	Sweden	VikingTargetsFiltered	1.252	59.6	17.7	820	f3 (twigstats 1000)
VDP-A5	0.000423875	0.000247686	Iceland_Pre_Christian_V.SG	Iceland	VikingTargetsFiltered	1.32	65.5707	-24.0658	1000	f3 (twigstats 1000)
VDP-A6	0.000972014	0.00023723	Iceland_Pre_Christian_V.SG	Iceland	VikingTargetsFiltered	1.86	65.5707	-24.0658	1000	f3 (twigstats 1000)
VDP-A7	0.00107896	0.0002102	Iceland_Pre_Christian_V.SG	Iceland	VikingTargetsFiltered	0.83	65.5707	-24.0658	1000	f3 (twigstats 1000)
vik_stg021	0.000775778	0.000253855	Stockholm_VA.SG	Sweden	VikingTargetsFiltered	3.4	59.6173	17.7236	919	f3 (twigstats 1000)
VK1	0.00111079	0.000422191	EarlyNorseGreenlandE_VA.SG	Greenland	VikingTargetsFiltered	11.771	60.99	-45.42	950	f3 (twigstats 1000)
VK101	0.00074091	0.000186978	Iceland_VA.SG	Iceland	VikingTargetsFiltered	1.932	65.61	-17.16	850	f3 (twigstats 1000)
VK102	0.001222	0.000656711	Iceland_VA.SG	Iceland	VikingTargetsFiltered	4.163	65.61	-17.16	850	f3 (twigstats 1000)
VK108	0.00115409	0.000490632	Malmo_VA.SG	Sweden	VikingTargetsFiltered	0.866	55.54	13.05	950	f3 (twigstats 1000)
VK118	0.000485354	0.000577111	NorwayM_MED.SG	Norway	VikingTargetsFiltered	6.076	63.43	10.39	750	f3 (twigstats 1000)
VK122	0.00124492	0.000610194	Iceland_VA.SG	Iceland	VikingTargetsFiltered	1.31	65.61	-17.16	850	f3 (twigstats 1000)
VK123	0.00063166	0.000127495	Iceland_VA.SG	Iceland	VikingTargetsFiltered	1.148	65.61	-17.16	850	f3 (twigstats 1000)
VK127	0.000742789	7.01614e-05	Iceland_VA.SG	Iceland	VikingTargetsFiltered	1.055	65.71	-23.75	1000	f3 (twigstats 1000)
VK128	0.00118705	0.000407686	Iceland_VA.SG	Iceland	VikingTargetsFiltered	1.489	65.71	-23.75	1000	f3 (twigstats 1000)
VK129	0.00125487	0.000445958	Iceland_VA.SG	Iceland	VikingTargetsFiltered	3.62	65.79	-17.34	1000	f3 (twigstats 1000)
VK134	0.00171492	0.0010833	Funen_VA.SG	Denmark	VikingTargetsFiltered	0.64	55.5	10.33	1000	f3 (twigstats 1000)
VK139	0.000652429	-0.00206483	Funen_VA_o.SG	Denmark	VikingTargetsFiltered	0.556	55.5	10.33	1000	f3 (twigstats 1000)
VK141	0.00168376	0.000934605	Funen_VA.SG	Denmark	VikingTargetsFiltered	1.908	55.5	10.33	1000	f3 (twigstats 1000)
VK143	0.00138381	0.000354538	Oxford_VA.SG	UK	VikingTargetsFiltered	1.041	51.76	-1.26	1010	f3 (twigstats 1000)
VK145	0.00101361	0.000148063	Oxford_VA.SG	UK	VikingTargetsFiltered	1.109	51.76	-1.26	1010	f3 (twigstats 1000)
VK146	-0.000293647	0.000154021	Oxford_VA.SG	UK	VikingTargetsFiltered	1.182	51.76	-1.26	1010	f3 (twigstats 1000)
VK147	0.00112456	0.000338309	Oxford_VA.SG	UK	VikingTargetsFiltered	0.822	51.76	-1.26	1010	f3 (twigstats 1000)
VK15	0.00141723	0.00101425	Ladoga_VA.SG	Russia	VikingTargetsFiltered	1.223	60	32.3	900	f3 (twigstats 1000)
VK150	0.000254687	0.00024463	Oxford_VA.SG	UK	VikingTargetsFiltered	1.031	51.76	-1.26	1010	f3 (twigstats 1000)
VK151	0.00141661	0.000839583	Oxford_VA.SG	UK	VikingTargetsFiltered	1.142	51.76	-1.26	1010	f3 (twigstats 1000)
VK154	0.00111438	-0.00159864	Bodzia_VA.SG	Poland	VikingTargetsFiltered	2.941	52.7	18.9	950	f3 (twigstats 1000)
VK156	0.000956732	-0.00195216	Bodzia_VA.SG	Poland	VikingTargetsFiltered	0.961	52.7	18.9	950	f3 (twigstats 1000)
VK157	0.000983316	-0.00148508	Bodzia_VA.SG	Poland	VikingTargetsFiltered	0.978	52.7	18.9	950	f3 (twigstats 1000)
VK160	0.00077613	-0.00258038	Kurevanikha_VA.SG	Russia	VikingTargetsFiltered	1.776	58.78	36.16	850	f3 (twigstats 1000)
VK165	0.00160466	0.000883428	Oxford_VA.SG	UK	VikingTargetsFiltered	1.105	51.76	-1.26	1010	f3 (twigstats 1000)
VK166	0.000154235	7.9602e-05	Oxford_VA.SG	UK	VikingTargetsFiltered	4.498	51.76	-1.26	1010	f3 (twigstats 1000)
VK167	0.00160797	0.00121069	Oxford_VA.SG	UK	VikingTargetsFiltered	0.902	51.76	-1.26	1010	f3 (twigstats 1000)
VK168	0.00151991	0.00142802	Oxford_VA.SG	UK	VikingTargetsFiltered	1.189	51.76	-1.26	1010	f3 (twigstats 1000)
VK17	0.00176975	-0.000142691	Ladoga_VA.SG	Russia	VikingTargetsFiltered	0.522	60	32.3	900	f3 (twigstats 1000)
VK170	0.00161396	0.0010671	IoM_VA.SG	IsleOfMan	VikingTargetsFiltered	1.22	54.08	-4.68	1050	f3 (twigstats 1000)
VK172	0.00154009	0.000594042	Oxford_VA.SG	UK	VikingTargetsFiltered	1.187	51.76	-1.26	1010	f3 (twigstats 1000)
VK173	0.000316945	0.000148849	Oxford_VA.SG	UK	VikingTargetsFiltered	1.23	51.76	-1.26	1010	f3 (twigstats 1000)
VK174	0.00170254	0.000993646	Oxford_VA.SG	UK	VikingTargetsFiltered	0.939	51.76	-1.26	1010	f3 (twigstats 1000)
VK175	0.00154463	0.000383128	Oxford_VA.SG	UK	VikingTargetsFiltered	0.906	51.76	-1.26	1010	f3 (twigstats 1000)
VK176	0.0013517	0.000920017	Oxford_VA.SG	UK	VikingTargetsFiltered	2.415	51.76	-1.26	1010	f3 (twigstats 1000)
VK177	0.000138987	0.000193967	Oxford_VA.SG	UK	VikingTargetsFiltered	1.06	51.76	-1.26	1010	f3 (twigstats 1000)
VK178	0.000522021	0.000314967	Oxford_VA.SG	UK	VikingTargetsFiltered	0.892	51.76	-1.26	1010	f3 (twigstats 1000)
VK179	0.00134179	0.000661162	EarlyNorseGreenlandE_VA.SG	Greenland	VikingTargetsFiltered	1.84	61.18	-45.68	900	f3 (twigstats 1000)
VK18	0.00153972	-9.12123e-06	Ladoga_VA.SG	Russia	VikingTargetsFiltered	0.773	60	32.3	900	f3 (twigstats 1000)
VK184	0.00146095	0.000863155	EarlyNorseGreenlandE_VA.SG	Greenland	VikingTargetsFiltered	1.309	61.18	-45.68	900	f3 (twigstats 1000)
VK186	0.00116618	0.000137625	EarlyNorseGreenlandE_VA.SG	Greenland	VikingTargetsFiltered	0.813	60.99	-45.42	900	f3 (twigstats 1000)
VK187	0.000995776	0.000489677	EarlyNorseGreenlandE_VA.SG	Greenland	VikingTargetsFiltered	0.906	60.99	-45.42	998	f3 (twigstats 1000)
VK19	0.000343328	-0.000646296	Ladoga_VA.SG	Russia	VikingTargetsFiltered	0.629	60	32.3	900	f3 (twigstats 1000)
VK190	0.000381025	0.000151621	LateNorseGreenlandE_VA.SG	Greenland	VikingTargetsFiltered	6.495	60.55	-45.34	834	f3 (twigstats 1000)
VK201	0.000442818	-0.00035957	Britain.IronRoman	UK	qpadmSources	1.398	59.134	-3.323	1450	f3 (twigstats 1000)
VK202	0.000224828	-0.000367805	Orkney_VA.SG	UK	VikingTargetsFiltered	1.134	59.134	-3.323	1000	f3 (twigstats 1000)
VK203	0.000395474	-0.000432009	Britain.IronRoman	UK	qpadmSources	1.308	59.133	-3.319	1589	f3 (twigstats 1000)
VK204	0.000996164	0.000387591	Orkney_VA.SG	UK	VikingTargetsFiltered	1.031	58.93	-2.75	1000	f3 (twigstats 1000)
VK205	0.000646986	0.000180538	Orkney_VA.SG	UK	VikingTargetsFiltered	1.188	58.93	-2.75	1020	f3 (twigstats 1000)
VK207	0.000442051	-0.00039423	Orkney_VA.SG	UK	VikingTargetsFiltered	0.703	59.133	-3.319	930	f3 (twigstats 1000)
VK218	9.69529e-05	-0.000494309	Ladoga_VA.SG	Russia	VikingTargetsFiltered	0.582	60	32.3	900	f3 (twigstats 1000)
VK219	0.0012599	0.000423379	Ladoga_VA.SG	Russia	VikingTargetsFiltered	1.581	60	32.3	950	f3 (twigstats 1000)
VK220	0.00127717	-6.13224e-05	Ladoga_VA.SG	Russia	VikingTargetsFiltered	1.815	60	32.3	900	f3 (twigstats 1000)
VK221	0.00141015	6.17396e-05	Ladoga_VA.SG	Russia	VikingTargetsFiltered	1.953	60	32.3	1050	f3 (twigstats 1000)
VK225	0.00119392	0.00040743	Iceland_VA.SG	Iceland	VikingTargetsFiltered	0.594	65.61	-17.16	850	f3 (twigstats 1000)
VK227	0.00108276	0.000101832	Iceland_VA.SG	Iceland	VikingTargetsFiltered	0.544	65.61	-17.16	850	f3 (twigstats 1000)
VK230	0.000495383	0.000225414	Iceland_VA.SG	Iceland	VikingTargetsFiltered	2.51	65.61	-17.16	850	f3 (twigstats 1000)
VK237	0.000863675	0.000281841	Faroe_EM.SG	Faroes	VikingTargetsFiltered	1.637	61.85	-6.8	350	f3 (twigstats 1000)
VK245	0.000911972	0.000593469	Faroe_EM.SG	Faroes	VikingTargetsFiltered	1.079	61.85	-6.8	350	f3 (twigstats 1000)
VK254	-0.000583273	-0.000960392	Gnezdovo_VA.SG	Russia	VikingTargetsFiltered	0.522	54.78	31.87	950	f3 (twigstats 1000)
VK256	0.000925569	0.000382108	Dorset_VA.SG	UK	VikingTargetsFiltered	1.362	50.67	-2.47	953	f3 (twigstats 1000)
VK257	0.000942477	0.000263916	Dorset_VA.SG	UK	VikingTargetsFiltered	1.017	50.67	-2.47	953	f3 (twigstats 1000)
VK258	0.000792687	1.84793e-05	Dorset_VA.SG	UK	VikingTargetsFiltered	1.022	50.67	-2.47	953	f3 (twigstats 1000)
VK259	0.000824476	0.00015842	Dorset_VA.SG	UK	VikingTargetsFiltered	1.183	50.67	-2.47	953	f3 (twigstats 1000)
VK260	0.000537168	0.000144388	Dorset_VA.SG	UK	VikingTargetsFiltered	0.904	50.67	-2.47	953	f3 (twigstats 1000)
VK261	0.00022888	6.84358e-05	Dorset_VA.SG	UK	VikingTargetsFiltered	1.049	50.67	-2.47	953	f3 (twigstats 1000)
VK262	0.000642871	0.000139375	Dorset_VA.SG	UK	VikingTargetsFiltered	1.22	50.67	-2.47	953	f3 (twigstats 1000)
VK263	0.000760686	0.000132657	Dorset_VA.SG	UK	VikingTargetsFiltered	1.374	50.67	-2.47	953	f3 (twigstats 1000)
VK264	0.000657936	0.000225418	Dorset_VA.SG	UK	VikingTargetsFiltered	0.991	50.67	-2.47	953	f3 (twigstats 1000)
VK265	-0.000686304	-0.000130559	Karda_VA.SG	Sweden	VikingTargetsFiltered	1.154	57.18	13.93	1000	f3 (twigstats 1000)
VK266	3.61245e-05	0.000193898	Karda_VA.SG	Sweden	VikingTargetsFiltered	0.75	57.18	13.93	1000	f3 (twigstats 1000)
VK273	0.000592902	-0.000961818	Gnezdovo_VA.SG	Russia	VikingTargetsFiltered	1.092	54.78	31.87	950	f3 (twigstats 1000)
VK274	7.57705e-05	-0.00076284	Langeland_VA.SG	Denmark	VikingTargetsFiltered	1.717	54.85	10.78	1000	f3 (twigstats 1000)
VK278	0.000237776	0.000289979	Funen_VA.SG	Denmark	VikingTargetsFiltered	0.664	55.5	10.33	1000	f3 (twigstats 1000)
VK279	0.00169916	0.00109588	Funen_VA.SG	Denmark	VikingTargetsFiltered	2.393	55.5	10.33	1000	f3 (twigstats 1000)
VK281	0.00168929	0.000969087	Zealand_VA.SG	Denmark	VikingTargetsFiltered	2.046	55.13	11.95	1000	f3 (twigstats 1000)
VK284	0.0016963	0.000852402	Zealand_VA.SG	Denmark	VikingTargetsFiltered	1.105	55.65	12.14	1000	f3 (twigstats 1000)
VK285	0.000832402	0.000509076	Langeland_VA.SG	Denmark	VikingTargetsFiltered	0.659	54.85	10.78	1000	f3 (twigstats 1000)
VK286	-0.000585927	4.75285e-05	Langeland_VA.SG	Denmark	VikingTargetsFiltered	0.809	54.87	10.72	1000	f3 (twigstats 1000)
VK288	0.00167299	0.000956933	Langeland_VA.SG	Denmark	VikingTargetsFiltered	0.825	54.87	10.72	1000	f3 (twigstats 1000)
VK289	0.00168844	0.000882758	Langeland_VA.SG	Denmark	VikingTargetsFiltered	0.805	54.8	10.69	1100	f3 (twigstats 1000)
VK29	0.00122249	0.000370543	Skara_VA.SG	Sweden	VikingTargetsFiltered	3.208	58.38	13.65	900	f3 (twigstats 1000)
VK290	0.00161005	0.000744171	Langeland_VA.SG	Denmark	VikingTargetsFiltered	1.422	54.89	10.74	1000	f3 (twigstats 1000)
VK291	0.0017512	0.000806691	Langeland_VA.SG	Denmark	VikingTargetsFiltered	1.113	54.8	10.69	1100	f3 (twigstats 1000)
VK294	0.00114818	0.000406973	Zealand_VA.SG	Denmark	VikingTargetsFiltered	1.132	55.56	11.25	1075	f3 (twigstats 1000)
VK295	0.00129357	0.00074229	Funen_VA.SG	Denmark	VikingTargetsFiltered	0.57	55.51	10.45	1000	f3 (twigstats 1000)
VK297	0.00104765	-0.000129736	Denmark_EVA.SG	Denmark	EarlyModern	0.667	55.15	11.87	1200	f3 (twigstats 1000)
VK30	0.000562026	0.000229258	Skara_VA.SG	Sweden	VikingTargetsFiltered	0.571	58.38	13.65	900	f3 (twigstats 1000)
VK300	0.00133182	0.000644501	Jutland_VA.SG	Denmark	VikingTargetsFiltered	0.508	55.95	10.2	1075	f3 (twigstats 1000)
VK301	0.000297153	-3.3928e-05	Funen_VA.SG	Denmark	VikingTargetsFiltered	0.731	55.43	10.61	1185	f3 (twigstats 1000)
VK303	0.00141196	0.000343918	Skara_VA.SG	Sweden	VikingTargetsFiltered	2.502	58.38	13.65	900	f3 (twigstats 1000)
VK306	0.00158587	0.000782965	Skara_VA.SG	Sweden	VikingTargetsFiltered	1.052	58.38	13.65	900	f3 (twigstats 1000)
VK308	0.00153777	0.00069449	Skara_VA.SG	Sweden	VikingTargetsFiltered	1.455	58.38	13.65	900	f3 (twigstats 1000)
VK315	0.000747087	0.000406749	Zealand_VA.SG	Denmark	VikingTargetsFiltered	0.584	55.56	11.25	1075	f3 (twigstats 1000)
VK316	0.00151544	0.000822146	Funen_VA.SG	Denmark	VikingTargetsFiltered	1.458	55.51	10.45	1000	f3 (twigstats 1000)
VK317	-7.71643e-05	0.000327167	Langeland_VA.SG	Denmark	VikingTargetsFiltered	1.233	54.85	10.78	1000	f3 (twigstats 1000)
VK319	-8.99901e-05	1.74891e-05	Funen_VA.SG	Denmark	VikingTargetsFiltered	0.562	55.43	10.61	1150	f3 (twigstats 1000)
VK320	0.00146922	0.000885995	Langeland_VA.SG	Denmark	VikingTargetsFiltered	1.368	54.87	10.72	1000	f3 (twigstats 1000)
VK322	5.45531e-06	-0.000161408	Jutland_VA.SG	Denmark	VikingTargetsFiltered	1.256	55.33	8.76	934	f3 (twigstats 1000)
VK323	0.00123607	0.000342734	Jutland_VA.SG	Denmark	VikingTargetsFiltered	1.348	55.33	8.76	1000	f3 (twigstats 1000)
VK324	0.000966044	0.000759453	Jutland_VA.SG	Denmark	VikingTargetsFiltered	1.347	55.33	8.76	935	f3 (twigstats 1000)
VK325	0.00135828	0.000528243	Jutland_VA.SG	Denmark	VikingTargetsFiltered	0.593	55.33	8.76	1145	f3 (twigstats 1000)
VK326	0.000139826	0.000349953	Jutland_VA.SG	Denmark	VikingTargetsFiltered	1.262	55.33	8.76	1026	f3 (twigstats 1000)
VK327	0.000706697	7.8637e-05	Jutland_VA.SG	Denmark	VikingTargetsFiltered	1.164	55.33	8.76	979	f3 (twigstats 1000)
VK328	0.000941501	0.000489764	Jutland_VA.SG	Denmark	VikingTargetsFiltered	1.142	55.33	8.76	1104	f3 (twigstats 1000)
VK329	0.000163925	9.36115e-05	Jutland_VA.SG	Denmark	VikingTargetsFiltered	1.195	55.33	8.76	1183	f3 (twigstats 1000)
VK330	-7.99055e-05	0.000106059	Jutland_VA.SG	Denmark	VikingTargetsFiltered	1.059	55.33	8.76	896	f3 (twigstats 1000)
VK332	0.000388278	0.000221733	Oland_VA.SG	Sweden	VikingTargetsFiltered	1.46	56.4153	16.4326	1085	f3 (twigstats 1000)
VK333	0.00020167	0.000496753	Oland_VA.SG	Sweden	VikingTargetsFiltered	1.173	56.5765	16.4602	1052	f3 (twigstats 1000)
VK334	0.00131399	-0.000429931	Oland_VA.SG	Sweden	VikingTargetsFiltered	0.554	56.8058	16.7302	893	f3 (twigstats 1000)
VK335	0.00100899	0.000481015	Oland_VA.SG	Sweden	VikingTargetsFiltered	1.058	56.7279	16.7192	1000	f3 (twigstats 1000)
VK336	-0.000594424	-4.2598e-05	Oland_VA.SG	Sweden	VikingTargetsFiltered	1.213	56.8058	16.7302	1091	f3 (twigstats 1000)
VK337	0.000745175	0.000351066	Oland_VA.SG	Sweden	VikingTargetsFiltered	2.042	56.4775	16.5761	1069	f3 (twigstats 1000)
VK338	0.0011329	0.000388207	Langeland_VA.SG	Denmark	VikingTargetsFiltered	0.565	54.87	10.72	1000	f3 (twigstats 1000)
VK34	0.00147816	0.000775573	Skara_VA.SG	Sweden	VikingTargetsFiltered	1.193	58.38	13.65	900	f3 (twigstats 1000)
VK340	0.00070467	-0.00205981	Jutland_VA_o.SG	Denmark	VikingTargetsFiltered	0.633	55.95	10.2	1075	f3 (twigstats 1000)
VK342	0.0018202	-0.000254406	Oland_VA.SG	Sweden	VikingTargetsFiltered	1.397	56.4441	16.5656	1000	f3 (twigstats 1000)
VK343	0.00209534	0.00100349	Oland_VA.SG	Sweden	VikingTargetsFiltered	1.259	56.5524	16.6213	1000	f3 (twigstats 1000)
VK344	0.000707964	5.80363e-05	Oland_VA.SG	Sweden	VikingTargetsFiltered	0.983	56.3269	16.4066	1000	f3 (twigstats 1000)
VK345	-0.000882149	-4.15053e-05	Oland_VA.SG	Sweden	VikingTargetsFiltered	1.094	56.7322	16.722	1000	f3 (twigstats 1000)
VK346	-7.45349e-05	4.57168e-05	Oland_VA.SG	Sweden	VikingTargetsFiltered	1.259	56.7279	16.7192	1000	f3 (twigstats 1000)
VK348	0.00137109	0.000705605	Oland_VA.SG	Sweden	VikingTargetsFiltered	1.031	56.8792	16.7213	1000	f3 (twigstats 1000)
VK349	0.000265317	-0.000348214	Oland_VA.SG	Sweden	VikingTargetsFiltered	1.253	56.4594	16.4307	1110	f3 (twigstats 1000)
VK35	0.00148215	0.000922399	Skara_VA.SG	Sweden	VikingTargetsFiltered	1.114	58.38	13.65	900	f3 (twigstats 1000)
VK350	-0.000364126	0.000140802	Oland_VA.SG	Sweden	VikingTargetsFiltered	1.555	56.7322	16.722	1134	f3 (twigstats 1000)
VK352	0.00127961	0.00012051	Oland_VA.SG	Sweden	VikingTargetsFiltered	1.149	56.7207	16.7116	1000	f3 (twigstats 1000)
VK353	6.09282e-05	0.000303995	Oland_VA.SG	Sweden	VikingTargetsFiltered	1.304	56.4153	16.4326	893	f3 (twigstats 1000)
VK354	0.00159533	-0.000401052	Oland_VA.SG	Sweden	VikingTargetsFiltered	0.671	56.4441	16.5658	939	f3 (twigstats 1000)
VK355	-0.000121581	0.000113593	Oland_VA.SG	Sweden	VikingTargetsFiltered	1.131	56.2847	16.4094	1097	f3 (twigstats 1000)
VK357	-0.000192696	-0.000150051	Oland_VA.SG	Sweden	VikingTargetsFiltered	1.387	56.4153	16.4326	887	f3 (twigstats 1000)
VK358	0.00191912	0.000379162	Oland_VA.SG	Sweden	VikingTargetsFiltered	1.032	56.8058	16.7302	1092	f3 (twigstats 1000)
VK361	0.00103466	0.000607607	Langeland_VA.SG	Denmark	VikingTargetsFiltered	1.258	54.87	10.72	1000	f3 (twigstats 1000)
VK362	-0.000128271	-0.000599654	Langeland_VA.SG	Denmark	VikingTargetsFiltered	0.64	54.87	10.72	1000	f3 (twigstats 1000)
VK363	4.4902e-06	0.000269724	Langeland_VA.SG	Denmark	VikingTargetsFiltered	1.337	54.87	10.72	1000	f3 (twigstats 1000)
VK364	0.00120466	0.000604142	Langeland_VA.SG	Denmark	VikingTargetsFiltered	1.584	54.87	10.72	1000	f3 (twigstats 1000)
VK365	-0.000434287	4.37717e-05	Langeland_VA.SG	Denmark	VikingTargetsFiltered	0.764	54.87	10.72	1000	f3 (twigstats 1000)
VK366	0.00119812	0.000670391	Langeland_VA.SG	Denmark	VikingTargetsFiltered	0.674	54.87	10.72	1000	f3 (twigstats 1000)
VK367	0.00183928	0.000249357	Langeland_VA.SG	Denmark	VikingTargetsFiltered	1.053	54.87	10.72	1000	f3 (twigstats 1000)
VK368	0.000697519	-4.11208e-05	Langeland_VA.SG	Denmark	VikingTargetsFiltered	1.255	54.87	10.72	1000	f3 (twigstats 1000)
VK369	-5.96422e-05	0.000222276	Zealand_VA.SG	Denmark	VikingTargetsFiltered	1.137	55.56	11.25	1075	f3 (twigstats 1000)
VK370	0.00153965	0.00123859	Funen_VA.SG	Denmark	VikingTargetsFiltered	1.307	55.5	10.33	1000	f3 (twigstats 1000)
VK371	0.00119185	-0.000279217	Funen_VA_o.SG	Denmark	VikingTargetsFiltered	0.656	55.5	10.33	1065	f3 (twigstats 1000)
VK372	0.00174219	0.000898288	Funen_VA.SG	Denmark	VikingTargetsFiltered	1.346	55.5	10.33	1000	f3 (twigstats 1000)
VK373	0.000987214	0.000399084	Funen_VA.SG	Denmark	VikingTargetsFiltered	1.088	55.5	10.33	1000	f3 (twigstats 1000)
VK384	0.0012021	0.000717059	Jutland_VA.SG	Denmark	VikingTargetsFiltered	1.205	55.95	10.2	1075	f3 (twigstats 1000)
VK385	0.00030317	0.000161724	Zealand_VA.SG	Denmark	VikingTargetsFiltered	1.529	55.6	11.95	1075	f3 (twigstats 1000)
VK386	0.000612291	-0.000523296	NorwayS_VA.SG	Norway	VikingTargetsFiltered	1.219	62.09	9.05	1000	f3 (twigstats 1000)
VK387	0.00147827	0.000628598	NorwayS_VA.SG	Norway	VikingTargetsFiltered	1.091	60.31	10.43	950	f3 (twigstats 1000)
VK388	0.00155396	0.000803026	NorwayN_VA.SG	Norway	VikingTargetsFiltered	0.975	68.34	15.66	800	f3 (twigstats 1000)
VK389	0.00166076	0.00031924	NorwayS_VA.SG	Norway	VikingTargetsFiltered	1.112	59.22	9.61	1000	f3 (twigstats 1000)
VK390	0.00200257	0.00103206	Scandinavian_Peninsula_EIA(II)	Norway	qpadmSources	1.447	59.22	9.59	1450	f3 (twigstats 1000)
VK392	0.00185197	0.00101565	NorwayS_VA.SG	Norway	VikingTargetsFiltered	1.048	59.58	7.92	1100	f3 (twigstats 1000)
VK393	0.00217163	0.00132411	NorwayS_VA.SG	Norway	VikingTargetsFiltered	1.195	60.84	11	1000	f3 (twigstats 1000)
VK394	0.001324	0.000352096	NorwayS_VA.SG	Norway	VikingTargetsFiltered	0.735	61.15	11.34	1000	f3 (twigstats 1000)
VK395	0.00173085	-0.00175041	Skara_VA.SG	Sweden	VikingTargetsFiltered	1.437	58.38	13.65	900	f3 (twigstats 1000)
VK396	0.00010704	0.000178213	Skara_VA.SG	Sweden	VikingTargetsFiltered	1.192	58.38	13.65	900	f3 (twigstats 1000)
VK397	0.00136325	-0.000815044	Skara_VA.SG	Sweden	VikingTargetsFiltered	1.37	58.38	13.65	900	f3 (twigstats 1000)
VK398	0.00021479	0.000184619	Skara_VA.SG	Sweden	VikingTargetsFiltered	1.291	58.38	13.65	900	f3 (twigstats 1000)
VK399	0.00164009	0.00068554	Skara_VA.SG	Sweden	VikingTargetsFiltered	1.708	58.38	13.65	900	f3 (twigstats 1000)
VK40	0.000931128	0.00037685	Skara_VA.SG	Sweden	VikingTargetsFiltered	1.874	58.38	13.65	900	f3 (twigstats 1000)
VK400	0.00107285	0.000399186	Skara_VA.SG	Sweden	VikingTargetsFiltered	1.066	58.38	13.65	900	f3 (twigstats 1000)
VK401	0.00159554	0.0010309	Skara_VA.SG	Sweden	VikingTargetsFiltered	1.26	58.38	13.65	900	f3 (twigstats 1000)
VK402	0.000821464	0.000413005	Skara_VA.SG	Sweden	VikingTargetsFiltered	1.531	58.38	13.65	900	f3 (twigstats 1000)
VK403	4.39849e-05	0.000229784	Skara_VA.SG	Sweden	VikingTargetsFiltered	1.49	58.38	13.65	900	f3 (twigstats 1000)
VK404	0.00146778	0.000415818	Skara_VA.SG	Sweden	VikingTargetsFiltered	1.425	58.38	13.65	900	f3 (twigstats 1000)
VK405	0.000585122	-0.000158542	Skara_VA.SG	Sweden	VikingTargetsFiltered	1.028	58.38	13.65	900	f3 (twigstats 1000)
VK406	0.00162403	0.000826984	Skara_VA.SG	Sweden	VikingTargetsFiltered	1.296	58.38	13.65	900	f3 (twigstats 1000)
VK414	0.00176786	0.00088149	NorwayS_VA.SG	Norway	VikingTargetsFiltered	1.225	61.88	8.4	950	f3 (twigstats 1000)
VK415	0.00174795	0.000886139	NorwayS_VA.SG	Norway	VikingTargetsFiltered	1.22	60.29	10.63	1050	f3 (twigstats 1000)
VK417	0.0018604	0.000737844	NorwayS_VA.SG	Norway	VikingTargetsFiltered	1.145	60.36	10.57	1100	f3 (twigstats 1000)
VK418	0.00172693	0.00104713	Scandinavian_Peninsula_EIA(II)	Norway	qpadmSources	0.93	67.94	14.98	1600	f3 (twigstats 1000)
VK419	0.00181513	0.00089723	NorwayN_VA.SG	Norway	VikingTargetsFiltered	1.234	67.29	14.42	1200	f3 (twigstats 1000)
VK42	0.000526091	0.000388814	Skara_VA.SG	Sweden	VikingTargetsFiltered	9.25	58.38	13.65	900	f3 (twigstats 1000)
VK420	0.00112192	0.000412966	NorwayS_VA.SG	Norway	VikingTargetsFiltered	1.534	60.8	11.1	1050	f3 (twigstats 1000)
VK422	0.00123739	0.000252977	NorwayS_VA.SG	Norway	VikingTargetsFiltered	1.071	61.15	11.34	1000	f3 (twigstats 1000)
VK429	0.000729369	0.000440929	Gotland_VA.SG	Sweden	VikingTargetsFiltered	2.725	57.34	18.19	975	f3 (twigstats 1000)
VK433	0.000945694	0.000288846	Gotland_VA.SG	Sweden	VikingTargetsFiltered	2.206	57.34	18.19	975	f3 (twigstats 1000)
VK442	-0.000427694	-0.000154878	Oland_VA.SG	Sweden	VikingTargetsFiltered	1.239	56.4153	16.4326	1097	f3 (twigstats 1000)
VK443	0.00158786	-0.000539767	Oland_VA.SG	Sweden	VikingTargetsFiltered	2.107	57.3426	17.0209	1000	f3 (twigstats 1000)
VK444	-0.000107089	0.000163268	Oland_VA.SG	Sweden	VikingTargetsFiltered	0.793	56.4153	16.4326	1097	f3 (twigstats 1000)
VK445	0.00131576	0.00061588	Zealand_VA.SG	Denmark	VikingTargetsFiltered	1.363	55.62	11.97	1000	f3 (twigstats 1000)
VK446	0.00144207	0.00039325	Funen_VA.SG	Denmark	VikingTargetsFiltered	1.531	55.5	10.33	1000	f3 (twigstats 1000)
VK448	-8.94835e-05	0.000159636	NorwayS_VA.SG	Norway	VikingTargetsFiltered	2.231	60.8	10.87	1050	f3 (twigstats 1000)
VK449	0.00110814	0.000435036	Dorset_VA.SG	UK	VikingTargetsFiltered	1.431	50.67	-2.47	953	f3 (twigstats 1000)
VK455	0.00164224	0.000855902	Gotland_VA.SG	Sweden	VikingTargetsFiltered	1.603	57.34	18.19	975	f3 (twigstats 1000)
VK456	0.0004106	-0.000300199	Gotland_VA.SG	Sweden	VikingTargetsFiltered	1.389	57.34	18.19	975	f3 (twigstats 1000)
VK46	0.00085056	0.000524881	Faroe_EM.SG	Faroes	VikingTargetsFiltered	4.329	61.85	-6.8	350	f3 (twigstats 1000)
VK468	0.000628596	0.000356837	Gotland_VA.SG	Sweden	VikingTargetsFiltered	2.834	57.63	18.28	975	f3 (twigstats 1000)
VK473	0.000791506	-0.00145671	Gotland_VA.SG	Sweden	VikingTargetsFiltered	1.396	57.63	18.28	975	f3 (twigstats 1000)
VK474	0.000733502	-0.00233627	Gotland_VA.SG	Sweden	VikingTargetsFiltered	1.591	57.63	18.28	975	f3 (twigstats 1000)
VK475	0.00113649	-0.00279818	Gotland_VA.SG	Sweden	VikingTargetsFiltered	4.492	57.63	18.28	975	f3 (twigstats 1000)
VK477	0.000214734	0.000427326	Gotland_VA.SG	Sweden	VikingTargetsFiltered	1.166	57.63	18.28	975	f3 (twigstats 1000)
VK478	0.00150585	-0.0035465	Gotland_VA.SG	Sweden	VikingTargetsFiltered	1.582	57.63	18.28	975	f3 (twigstats 1000)
VK479	0.00123528	0.000292337	Gotland_VA.SG	Sweden	VikingTargetsFiltered	1.817	57.63	18.28	975	f3 (twigstats 1000)
VK480	0.00169824	0.000444468	Salme_EVA_o.SG	Estonia	VikingTargetsFiltered	0.866	58.17	22.25	1200	f3 (twigstats 1000)
VK481	0.00194982	0.000658364	Salme_EVA.SG	Estonia	VikingTargetsFiltered	1.421	58.17	22.25	1200	f3 (twigstats 1000)
VK482	0.00218293	0.00117723	Salme_EVA.SG	Estonia	VikingTargetsFiltered	1.085	58.17	22.25	1200	f3 (twigstats 1000)
VK483	0.0021058	0.0011125	Salme_EVA.SG	Estonia	VikingTargetsFiltered	1.78	58.17	22.25	1191	f3 (twigstats 1000)
VK484	0.00217498	0.000907769	Salme_EVA.SG	Estonia	VikingTargetsFiltered	1.212	58.17	22.25	1200	f3 (twigstats 1000)
VK486	0.00187404	0.000873295	Salme_EVA.SG	Estonia	VikingTargetsFiltered	1.778	58.17	22.25	1200	f3 (twigstats 1000)
VK487	0.00185724	0.000823153	Salme_EVA.SG	Estonia	VikingTargetsFiltered	1.932	58.17	22.25	1200	f3 (twigstats 1000)
VK488	0.00180372	0.000888267	Salme_EVA.SG	Estonia	VikingTargetsFiltered	0.901	58.17	22.25	1200	f3 (twigstats 1000)
VK489	0.00215588	0.00132962	Salme_EVA.SG	Estonia	VikingTargetsFiltered	1.602	58.17	22.25	1200	f3 (twigstats 1000)
VK491	0.00200465	0.000311385	Salme_EVA_o.SG	Estonia	VikingTargetsFiltered	1.433	58.17	22.25	1200	f3 (twigstats 1000)
VK492	0.00192946	0.000936182	Salme_EVA.SG	Estonia	VikingTargetsFiltered	1.015	58.17	22.25	1200	f3 (twigstats 1000)
VK493	0.00183875	0.000493986	Salme_EVA_o.SG	Estonia	VikingTargetsFiltered	1.828	58.17	22.25	1200	f3 (twigstats 1000)
VK495	0.00197908	0.000227602	Salme_EVA_o.SG	Estonia	VikingTargetsFiltered	1.143	58.17	22.25	1200	f3 (twigstats 1000)
VK496	0.00207886	0.000839768	Salme_EVA.SG	Estonia	VikingTargetsFiltered	1.978	58.17	22.25	1200	f3 (twigstats 1000)
VK498	0.00190484	0.00085471	Salme_EVA.SG	Estonia	VikingTargetsFiltered	1.219	58.17	22.25	1200	f3 (twigstats 1000)
VK50	0.00166768	0.000583942	Gotland_VA.SG	Sweden	VikingTargetsFiltered	6.231	57.63	18.28	975	f3 (twigstats 1000)
VK504	0.00170559	-6.34335e-05	Salme_EVA_o.SG	Estonia	VikingTargetsFiltered	0.859	58.17	22.25	1200	f3 (twigstats 1000)
VK505	0.00169651	0.000799228	Salme_EVA.SG	Estonia	VikingTargetsFiltered	1.136	58.17	22.25	1200	f3 (twigstats 1000)
VK506	0.00192872	0.000790754	Salme_EVA.SG	Estonia	VikingTargetsFiltered	1.233	58.17	22.25	1237	f3 (twigstats 1000)
VK507	0.00203857	0.000815436	Salme_EVA.SG	Estonia	VikingTargetsFiltered	0.823	58.17	22.25	1121	f3 (twigstats 1000)
VK508	0.00203982	0.000380225	Salme_EVA_o.SG	Estonia	VikingTargetsFiltered	1.72	58.17	22.25	1200	f3 (twigstats 1000)
VK509	0.0013024	0.000567826	Salme_EVA_o.SG	Estonia	VikingTargetsFiltered	1.328	58.17	22.25	1200	f3 (twigstats 1000)
VK51	0.00145409	-0.00165336	Gotland_VA.SG	Sweden	VikingTargetsFiltered	0.62	57.63	18.28	975	f3 (twigstats 1000)
VK510	0.00188406	0.000727723	Salme_EVA.SG	Estonia	VikingTargetsFiltered	1.525	58.17	22.25	1200	f3 (twigstats 1000)
VK511	0.00194898	0.000760825	Salme_EVA.SG	Estonia	VikingTargetsFiltered	1.701	58.17	22.25	1200	f3 (twigstats 1000)
VK512	0.00182126	0.000964032	Salme_EVA.SG	Estonia	VikingTargetsFiltered	1.804	58.17	22.25	1200	f3 (twigstats 1000)
VK513	0.00167248	0.00100851	EarlyNorseGreenlandE_VA.SG	Greenland	VikingTargetsFiltered	2.256	61.18	-45.68	900	f3 (twigstats 1000)
VK514	0.00158424	0.00105962	NorwayN_VA.SG	Norway	VikingTargetsFiltered	1.034	67.91	15.13	1200	f3 (twigstats 1000)
VK515	0.00128773	0.000592879	NorwayN_VA.SG	Norway	VikingTargetsFiltered	0.636	67.28	14.39	1000	f3 (twigstats 1000)
VK516	0.00196387	0.00108036	NorwayM_VA.SG	Norway	VikingTargetsFiltered	1.426	63.7	9.75	1000	f3 (twigstats 1000)
VK518	0.00106686	-0.00117325	Saami	Norway	qpadmSources	0.438	67.69	12.7	1100	f3 (twigstats 1000)
VK520	0.00198331	0.000843151	NorwayN_VA.SG	Norway	VikingTargetsFiltered	1.77	69.65	18.13	1000	f3 (twigstats 1000)
VK521	0.00182256	0.00109269	Denmark_IA.SG	Denmark	IronRoman	4.538	55.6359	12.2414	1650	f3 (twigstats 1000)
VK522	0.00180034	0.00156272	Scandinavian_Peninsula_EIA(I)	Sweden	qpadmSources	7.142	56.535	16.605	1550	f3 (twigstats 1000)
VK523	0.00137187	-5.36701e-06	Scandinavian_Peninsula_EIA.SG	Norway	IronRoman	1.005	63.83	9.7	1450	f3 (twigstats 1000)
VK524	0.00185801	0.000829374	NorwayN_VA.SG	Norway	VikingTargetsFiltered	1.606	66.26	12.73	1000	f3 (twigstats 1000)
VK525	0.000313663	-0.000440068	NorwayN_VA.SG	Norway	VikingTargetsFiltered	1.111	66.18	12.72	1100	f3 (twigstats 1000)
VK526	0.000946062	0.00036735	NorwayN_VA.SG	Norway	VikingTargetsFiltered	2.029	65.97	12.27	1100	f3 (twigstats 1000)
VK527	0.00192594	9.61516e-05	Uppsala_VA.SG	Sweden	VikingTargetsFiltered	1.116	59.86	17.65	900	f3 (twigstats 1000)
VK528	0.000460931	-0.000314126	NorwayN_VA.SG	Norway	VikingTargetsFiltered	1.599	69.65	18.16	1150	f3 (twigstats 1000)
VK529	0.00204027	0.00121054	NorwayN_VA.SG	Norway	VikingTargetsFiltered	1.813	67.64	14.79	1150	f3 (twigstats 1000)
VK53	0.00023618	-0.00185762	Gotland_VA.SG	Sweden	VikingTargetsFiltered	0.803	57.63	18.28	975	f3 (twigstats 1000)
VK530	0.000594247	-6.59799e-05	NorwayN_VA.SG	Norway	VikingTargetsFiltered	0.965	67.28	14.39	1000	f3 (twigstats 1000)
VK532	0.00145615	0.000881401	Denmark_IA.SG	Denmark	IronRoman	4.013	55.6555	12.2451	1850	f3 (twigstats 1000)
VK533	0.00155782	-5.21794e-05	Oland_VA.SG	Sweden	VikingTargetsFiltered	4.831	56.8058	16.7302	1000	f3 (twigstats 1000)
VK534	-0.00243237	0.000258373	Italy.Medieval.SG	Italy	EarlyModern	1.158	41.42	15.58	766	f3 (twigstats 1000)
VK535	-0.00229484	6.49213e-05	Italy.Medieval.SG	Italy	EarlyModern	1.238	41.42	15.58	700	f3 (twigstats 1000)
VK536	-0.00207426	0.000137568	Italy.Medieval.SG	Italy	EarlyModern	1.039	41.34	15.26	800	f3 (twigstats 1000)
VK537	-0.00214193	0.000214783	Italy.Medieval.SG	Italy	EarlyModern	1.385	41.34	15.26	800	f3 (twigstats 1000)
VK538	-0.000986773	-0.000435533	Italy.Medieval.SG	Italy	EarlyModern	1.203	41.34	15.26	800	f3 (twigstats 1000)
VK539	0.0017936	0.00047299	Ukraine_VA.SG	Ukraine	VikingTargetsFiltered	1.574	51.37	31.18	900	f3 (twigstats 1000)
VK541	0.000143695	-0.00178114	Ukraine.Medieval.SG	Ukraine	EarlyModern	2.563	50.74	25.32	700	f3 (twigstats 1000)
VK542	8.80188e-05	-0.0018002	Ukraine_VA.SG	Ukraine	VikingTargetsFiltered	1.204	51.49	31.31	900	f3 (twigstats 1000)
VK543	0.00107352	0.000434456	Ireland_VA.SG	Ireland	VikingTargetsFiltered	1.001	53.51	-10.13	1100	f3 (twigstats 1000)
VK544	0.00149908	0.000829551	Ireland_VA.SG	Ireland	VikingTargetsFiltered	1.613	53.39	-6.3	1100	f3 (twigstats 1000)
VK545	0.000190888	-0.000174394	Ireland_VA.SG	Ireland	VikingTargetsFiltered	1.852	53.34	-6.27	1185	f3 (twigstats 1000)
VK547	0.00179602	0.000972836	NorwayN_VA.SG	Norway	VikingTargetsFiltered	4.732	68.55	16.4	1050	f3 (twigstats 1000)
VK548	0.00164868	0.000911895	NorwayM_VA.SG	Norway	VikingTargetsFiltered	3.407	63.44	11.22	1100	f3 (twigstats 1000)
VK549	0.00194239	0.000938997	Salme_EVA.SG	Estonia	VikingTargetsFiltered	1.676	58.17	22.25	1200	f3 (twigstats 1000)
VK550	0.00195621	0.000885269	Salme_EVA.SG	Estonia	VikingTargetsFiltered	1.783	58.17	22.25	1200	f3 (twigstats 1000)
VK551	0.00198582	0.00075572	Salme_EVA.SG	Estonia	VikingTargetsFiltered	2.308	58.17	22.25	1200	f3 (twigstats 1000)
VK552	0.00178394	0.00131561	Salme_EVA.SG	Estonia	VikingTargetsFiltered	1.379	58.17	22.25	1200	f3 (twigstats 1000)
VK553	0.00186368	0.00103202	Salme_EVA.SG	Estonia	VikingTargetsFiltered	1.264	58.17	22.25	1200	f3 (twigstats 1000)
VK554	0.00198233	0.000604556	Salme_EVA.SG	Estonia	VikingTargetsFiltered	0.933	58.17	22.25	1120	f3 (twigstats 1000)
VK555	0.00203262	0.000756188	Salme_EVA.SG	Estonia	VikingTargetsFiltered	1.099	58.17	22.25	1200	f3 (twigstats 1000)
VK58	0.000943954	0.0006656	Gotland_VA.SG	Sweden	VikingTargetsFiltered	4.513	57.34	18.19	975	f3 (twigstats 1000)
VK6	0.000847754	0.000413741	EarlyNorseGreenlandE_VA.SG	Greenland	VikingTargetsFiltered	2.974	60.99	-45.42	950	f3 (twigstats 1000)
VK60	0.00114644	-0.00261875	Gotland_VA.SG	Sweden	VikingTargetsFiltered	0.786	57.34	18.19	975	f3 (twigstats 1000)
VK64	0.0011011	-0.0013577	Gotland_VA.SG	Sweden	VikingTargetsFiltered	0.874	57.34	18.19	975	f3 (twigstats 1000)
VK65	-3.16267e-05	7.88052e-05	Denmark_EVA_o.SG	Denmark	VikingTargetsFiltered	0.514	55.87	12.08	1100	f3 (twigstats 1000)
VK69	0.00101486	0.00034613	Denmark_EVA.SG	Denmark	EarlyModern	0.779	55.87	12.08	1100	f3 (twigstats 1000)
VK70	0.000768954	0.000144025	Denmark_EVA.SG	Denmark	EarlyModern	6.684	55.87	12.08	1100	f3 (twigstats 1000)
VK84	-0.000246968	3.39404e-05	Jutland_VA.SG	Denmark	VikingTargetsFiltered	1.173	55.95	10.2	1075	f3 (twigstats 1000)
VK87	-0.000107119	0.000241513	Jutland_VA.SG	Denmark	VikingTargetsFiltered	3.021	55.95	10.2	1075	f3 (twigstats 1000)
VK95	0.000261881	3.78858e-05	Iceland_VA.SG	Iceland	VikingTargetsFiltered	1.319	65.61	-17.16	850	f3 (twigstats 1000)
VK98	0.00141204	0.000470992	Iceland_VA.SG	Iceland	VikingTargetsFiltered	2.491	65.61	-17.16	850	f3 (twigstats 1000)
VK99	0.00063946	0.000274142	Iceland_VA.SG	Iceland	VikingTargetsFiltered	0.735	65.61	-17.16	850	f3 (twigstats 1000)
wes001	0.00101004	0.000380667	Jamtland_M.SG	Sweden	VikingTargetsFiltered	1.205	63.2	14.5	811	f3 (twigstats 1000)
wes003	0.00113551	0.000448029	Jamtland_M.SG	Sweden	VikingTargetsFiltered	1.533	63.2	14.5	811	f3 (twigstats 1000)
wes004	0.0009066	0.000187371	Jamtland_M.SG	Sweden	VikingTargetsFiltered	16.144	63.2	14.5	811	f3 (twigstats 1000)
wes005	0.000865075	0.000427898	Jamtland_M.SG	Sweden	VikingTargetsFiltered	4.395	63.2	14.5	811	f3 (twigstats 1000)
wes007	0.0013273	0.000687529	Jamtland_M.SG	Sweden	VikingTargetsFiltered	21.4	63.2	14.5	737	f3 (twigstats 1000)
wes008	1.67659e-05	-4.1196e-05	Jamtland_M.SG	Sweden	VikingTargetsFiltered	1.671	63.2	14.5	811	f3 (twigstats 1000)
wes056	0.00171807	0.000787988	Jamtland_VA.SG	Sweden	VikingTargetsFiltered	4.918	63.2	14.5	864	f3 (twigstats 1000)

## Sheet: SITable3
Supplementary Table 3: qpAdm results using twigstats
Rotational sources: Britain.IronRoman, CentralEurope.IronRoman(I), CentralEurope.IronRoman(II), CentralEurope.IronRoman(III), HungarySlovakia.IronRoman, Italy.Imperial(I), Portugal.IronRoman, Lithuania.IronRoman, PolandUkraine_MLBA(I), PolandUkraine_MLBA(II), Scandinavian_Peninsula_EIA(I), Scandinavian_Peninsula_EIA(II), Russia_Sarmatian, Kyrgyzstan_TianShanHun
Fixed outgroups: Russia_Shamanka_Eneolithic, Anatolia_EBA, IrelandOrkney_BA, Yamnaya
Accepted models (p > 0.01, p >= bestp, n == bestn, max_se < 0.25, min_weight >= 0, max_weight <= 1) highlighted in yellow
Models with p>0.01 highlighted in red
model	accepted_model	target	left	weight	se	z	max_se	min_weight	max_weight	p	chrom	type	source1	source2	source3	number of sources (n)	bestn	n == bestn	bestp
136	TRUE	Baiuvarii_EMED	CentralEurope.IronRoman(I)	0.343817	0.0436549	7.8758	0.0594422	0.194138	0.462045	0.0271959	auto	twigstats 1000	CentralEurope.IronRoman(I)	Russia_Sarmatian	Scandinavian_Peninsula_EIA(I)	3	3	TRUE	0.0271959
136	TRUE	Baiuvarii_EMED	Russia_Sarmatian	0.194138	0.0336807	5.76407	0.0594422	0.194138	0.462045	0.0271959	auto	twigstats 1000	CentralEurope.IronRoman(I)	Russia_Sarmatian	Scandinavian_Peninsula_EIA(I)	3	3	TRUE	0.0271959
136	TRUE	Baiuvarii_EMED	Scandinavian_Peninsula_EIA(I)	0.462045	0.0594422	7.77301	0.0594422	0.194138	0.462045	0.0271959	auto	twigstats 1000	CentralEurope.IronRoman(I)	Russia_Sarmatian	Scandinavian_Peninsula_EIA(I)	3	3	TRUE	0.0271959
5	TRUE	CentralEurope.IronRoman(I)	Britain.IronRoman	0.459215	0.0523649	8.76953	0.0523649	0.459215	0.540785	0.0703013	auto	twigstats 1000	Britain.IronRoman	Portugal.IronRoman	NA	2	2	TRUE	0.05
26	TRUE	CentralEurope.IronRoman(I)	CentralEurope.IronRoman(III)	0.712235	0.0912447	7.80577	0.0912447	0.287765	0.712235	0.214804	auto	twigstats 1000	CentralEurope.IronRoman(III)	Portugal.IronRoman	NA	2	2	TRUE	0.05
26	TRUE	CentralEurope.IronRoman(I)	Portugal.IronRoman	0.287765	0.0912447	3.15377	0.0912447	0.287765	0.712235	0.214804	auto	twigstats 1000	CentralEurope.IronRoman(III)	Portugal.IronRoman	NA	2	2	TRUE	0.05
5	TRUE	CentralEurope.IronRoman(I)	Portugal.IronRoman	0.540785	0.0523649	10.3272	0.0523649	0.459215	0.540785	0.0703013	auto	twigstats 1000	Britain.IronRoman	Portugal.IronRoman	NA	2	2	TRUE	0.05
25	TRUE	CentralEurope.IronRoman(II)	CentralEurope.IronRoman(III)	0.713784	0.04265	16.7359	0.04265	0.286216	0.713784	0.0220927	auto	twigstats 1000	CentralEurope.IronRoman(III)	Italy.Imperial(I)	NA	2	2	TRUE	0.0220927
25	TRUE	CentralEurope.IronRoman(II)	Italy.Imperial(I)	0.286216	0.04265	6.71081	0.04265	0.286216	0.713784	0.0220927	auto	twigstats 1000	CentralEurope.IronRoman(III)	Italy.Imperial(I)	NA	2	2	TRUE	0.0220927
1	TRUE	CentralEurope.IronRoman(III)	Britain.IronRoman	0.302622	0.124386	2.43293	0.124386	0.302622	0.697378	0.0844252	auto	twigstats 1000	Britain.IronRoman	CentralEurope.IronRoman(I)	NA	2	2	TRUE	0.05
21	TRUE	CentralEurope.IronRoman(III)	CentralEurope.IronRoman(I)	0.843668	0.0427642	19.7284	0.0427642	0.156332	0.843668	0.91406	auto	twigstats 1000	CentralEurope.IronRoman(I)	Scandinavian_Peninsula_EIA(II)	NA	2	2	TRUE	0.05
20	TRUE	CentralEurope.IronRoman(III)	CentralEurope.IronRoman(I)	0.821281	0.0421066	19.5048	0.0421066	0.178719	0.821281	0.762072	auto	twigstats 1000	CentralEurope.IronRoman(I)	Scandinavian_Peninsula_EIA(I)	NA	2	2	TRUE	0.05
1	TRUE	CentralEurope.IronRoman(III)	CentralEurope.IronRoman(I)	0.697378	0.124386	5.60657	0.124386	0.302622	0.697378	0.0844252	auto	twigstats 1000	Britain.IronRoman	CentralEurope.IronRoman(I)	NA	2	2	TRUE	0.05
20	TRUE	CentralEurope.IronRoman(III)	Scandinavian_Peninsula_EIA(I)	0.178719	0.0421066	4.24445	0.0421066	0.178719	0.821281	0.762072	auto	twigstats 1000	CentralEurope.IronRoman(I)	Scandinavian_Peninsula_EIA(I)	NA	2	2	TRUE	0.05
21	TRUE	CentralEurope.IronRoman(III)	Scandinavian_Peninsula_EIA(II)	0.156332	0.0427642	3.65567	0.0427642	0.156332	0.843668	0.91406	auto	twigstats 1000	CentralEurope.IronRoman(I)	Scandinavian_Peninsula_EIA(II)	NA	2	2	TRUE	0.05
11	TRUE	Croatia.IronRoman_oNorthEurope	Britain.IronRoman	0.410922	0.0910861	4.51135	0.0910861	0.410922	0.589078	0.410718	auto	twigstats 1000	Britain.IronRoman	Scandinavian_Peninsula_EIA(II)	NA	2	2	TRUE	0.05
23	TRUE	Croatia.IronRoman_oNorthEurope	CentralEurope.IronRoman(I)	0.380418	0.081823	4.64928	0.081823	0.380418	0.619582	0.43696	auto	twigstats 1000	CentralEurope.IronRoman(I)	Scandinavian_Peninsula_EIA(II)	NA	2	2	TRUE	0.05
44	TRUE	Croatia.IronRoman_oNorthEurope	CentralEurope.IronRoman(III)	0.438963	0.0961091	4.56734	0.0961091	0.438963	0.561037	0.366473	auto	twigstats 1000	CentralEurope.IronRoman(III)	Scandinavian_Peninsula_EIA(II)	NA	2	2	TRUE	0.05
65	TRUE	Croatia.IronRoman_oNorthEurope	Portugal.IronRoman	0.238231	0.0673961	3.53479	0.0673961	0.238231	0.761769	0.0552161	auto	twigstats 1000	Portugal.IronRoman	Scandinavian_Peninsula_EIA(II)	NA	2	2	TRUE	0.05
23	TRUE	Croatia.IronRoman_oNorthEurope	Scandinavian_Peninsula_EIA(II)	0.619582	0.081823	7.57222	0.081823	0.380418	0.619582	0.43696	auto	twigstats 1000	CentralEurope.IronRoman(I)	Scandinavian_Peninsula_EIA(II)	NA	2	2	TRUE	0.05
11	TRUE	Croatia.IronRoman_oNorthEurope	Scandinavian_Peninsula_EIA(II)	0.589078	0.0910861	6.46727	0.0910861	0.410922	0.589078	0.410718	auto	twigstats 1000	Britain.IronRoman	Scandinavian_Peninsula_EIA(II)	NA	2	2	TRUE	0.05
44	TRUE	Croatia.IronRoman_oNorthEurope	Scandinavian_Peninsula_EIA(II)	0.561037	0.0961091	5.8375	0.0961091	0.438963	0.561037	0.366473	auto	twigstats 1000	CentralEurope.IronRoman(III)	Scandinavian_Peninsula_EIA(II)	NA	2	2	TRUE	0.05
65	TRUE	Croatia.IronRoman_oNorthEurope	Scandinavian_Peninsula_EIA(II)	0.761769	0.0673961	11.3029	0.0673961	0.238231	0.761769	0.0552161	auto	twigstats 1000	Portugal.IronRoman	Scandinavian_Peninsula_EIA(II)	NA	2	2	TRUE	0.05
10	TRUE	Denmark_EVA	Britain.IronRoman	0.568596	0.0464261	12.2473	0.0464261	0.431404	0.568596	0.0209255	auto	twigstats 1000	Britain.IronRoman	Scandinavian_Peninsula_EIA(I)	NA	2	2	TRUE	0.0209255
10	TRUE	Denmark_EVA	Scandinavian_Peninsula_EIA(I)	0.431404	0.0464261	9.29226	0.0464261	0.431404	0.568596	0.0209255	auto	twigstats 1000	Britain.IronRoman	Scandinavian_Peninsula_EIA(I)	NA	2	2	TRUE	0.0209255
11	TRUE	Denmark_IA	Scandinavian_Peninsula_EIA(I)	1	1.27987e-13	7.81331e+12	1.27987e-13	1	1	0.0489663	auto	twigstats 1000	Scandinavian_Peninsula_EIA(I)	NA	NA	1	1	TRUE	0.0489663
70	TRUE	England_EMED_lowCNE	Britain.IronRoman	0.78732	0.039835	19.7645	0.0475384	0.0919411	0.78732	0.0138912	auto	twigstats 1000	Britain.IronRoman	Russia_Sarmatian	Scandinavian_Peninsula_EIA(I)	3	3	TRUE	0.0138912
70	TRUE	England_EMED_lowCNE	Russia_Sarmatian	0.0919411	0.0209603	4.38644	0.0475384	0.0919411	0.78732	0.0138912	auto	twigstats 1000	Britain.IronRoman	Russia_Sarmatian	Scandinavian_Peninsula_EIA(I)	3	3	TRUE	0.0138912
70	TRUE	England_EMED_lowCNE	Scandinavian_Peninsula_EIA(I)	0.120739	0.0475384	2.53982	0.0475384	0.0919411	0.78732	0.0138912	auto	twigstats 1000	Britain.IronRoman	Russia_Sarmatian	Scandinavian_Peninsula_EIA(I)	3	3	TRUE	0.0138912
10	TRUE	England_EMED_midCNE	Britain.IronRoman	0.623519	0.0301449	20.684	0.0301449	0.376481	0.623519	0.0345375	auto	twigstats 1000	Britain.IronRoman	Scandinavian_Peninsula_EIA(I)	NA	2	2	TRUE	0.0345375
10	TRUE	England_EMED_midCNE	Scandinavian_Peninsula_EIA(I)	0.376481	0.0301449	12.489	0.0301449	0.376481	0.623519	0.0345375	auto	twigstats 1000	Britain.IronRoman	Scandinavian_Peninsula_EIA(I)	NA	2	2	TRUE	0.0345375
10	TRUE	England.Driffield.Terrace.Scandinavia.SG	Britain.IronRoman	0.717996	0.0830946	8.64071	0.0830946	0.282004	0.717996	0.151829	auto	twigstats 1000	Britain.IronRoman	Scandinavian_Peninsula_EIA(I)	NA	2	2	TRUE	0.05
11	TRUE	England.Driffield.Terrace.Scandinavia.SG	Britain.IronRoman	0.754904	0.0817192	9.23778	0.0817192	0.245096	0.754904	0.0759761	auto	twigstats 1000	Britain.IronRoman	Scandinavian_Peninsula_EIA(II)	NA	2	2	TRUE	0.05
10	TRUE	England.Driffield.Terrace.Scandinavia.SG	Scandinavian_Peninsula_EIA(I)	0.282004	0.0830946	3.39377	0.0830946	0.282004	0.717996	0.151829	auto	twigstats 1000	Britain.IronRoman	Scandinavian_Peninsula_EIA(I)	NA	2	2	TRUE	0.05
11	TRUE	England.Driffield.Terrace.Scandinavia.SG	Scandinavian_Peninsula_EIA(II)	0.245096	0.0817192	2.99925	0.0817192	0.245096	0.754904	0.0759761	auto	twigstats 1000	Britain.IronRoman	Scandinavian_Peninsula_EIA(II)	NA	2	2	TRUE	0.05
44	TRUE	Funen_VA	CentralEurope.IronRoman(III)	0.429885	0.0470982	9.12743	0.0470982	0.429885	0.570115	0.0640925	auto	twigstats 1000	CentralEurope.IronRoman(III)	Scandinavian_Peninsula_EIA(II)	NA	2	2	TRUE	0.05
44	TRUE	Funen_VA	Scandinavian_Peninsula_EIA(II)	0.570115	0.0470982	12.1048	0.0470982	0.429885	0.570115	0.0640925	auto	twigstats 1000	CentralEurope.IronRoman(III)	Scandinavian_Peninsula_EIA(II)	NA	2	2	TRUE	0.05
43	TRUE	Jutland_VA	CentralEurope.IronRoman(III)	0.779357	0.0400221	19.4731	0.0400221	0.220643	0.779357	0.173058	auto	twigstats 1000	CentralEurope.IronRoman(III)	Scandinavian_Peninsula_EIA(I)	NA	2	2	TRUE	0.05
44	TRUE	Jutland_VA	CentralEurope.IronRoman(III)	0.765463	0.0409712	18.683	0.0409712	0.234537	0.765463	0.0678822	auto	twigstats 1000	CentralEurope.IronRoman(III)	Scandinavian_Peninsula_EIA(II)	NA	2	2	TRUE	0.05
43	TRUE	Jutland_VA	Scandinavian_Peninsula_EIA(I)	0.220643	0.0400221	5.51302	0.0400221	0.220643	0.779357	0.173058	auto	twigstats 1000	CentralEurope.IronRoman(III)	Scandinavian_Peninsula_EIA(I)	NA	2	2	TRUE	0.05
44	TRUE	Jutland_VA	Scandinavian_Peninsula_EIA(II)	0.234537	0.0409712	5.72445	0.0409712	0.234537	0.765463	0.0678822	auto	twigstats 1000	CentralEurope.IronRoman(III)	Scandinavian_Peninsula_EIA(II)	NA	2	2	TRUE	0.05
43	TRUE	Langeland_VA	CentralEurope.IronRoman(III)	0.658383	0.0352342	18.6859	0.0352342	0.341617	0.658383	0.141439	auto	twigstats 1000	CentralEurope.IronRoman(III)	Scandinavian_Peninsula_EIA(I)	NA	2	2	TRUE	0.05
44	TRUE	Langeland_VA	CentralEurope.IronRoman(III)	0.604167	0.0387062	15.6091	0.0387062	0.395833	0.604167	0.123265	auto	twigstats 1000	CentralEurope.IronRoman(III)	Scandinavian_Peninsula_EIA(II)	NA	2	2	TRUE	0.05
43	TRUE	Langeland_VA	Scandinavian_Peninsula_EIA(I)	0.341617	0.0352342	9.6956	0.0352342	0.341617	0.658383	0.141439	auto	twigstats 1000	CentralEurope.IronRoman(III)	Scandinavian_Peninsula_EIA(I)	NA	2	2	TRUE	0.05
44	TRUE	Langeland_VA	Scandinavian_Peninsula_EIA(II)	0.395833	0.0387062	10.2266	0.0387062	0.395833	0.604167	0.123265	auto	twigstats 1000	CentralEurope.IronRoman(III)	Scandinavian_Peninsula_EIA(II)	NA	2	2	TRUE	0.05
236	TRUE	Longobard_EMED(I)	CentralEurope.IronRoman(III)	0.299824	0.0476985	6.28582	0.0623698	0.139509	0.560666	0.0117413	auto	twigstats 1000	CentralEurope.IronRoman(III)	Russia_Sarmatian	Scandinavian_Peninsula_EIA(I)	3	3	TRUE	0.0117413
236	TRUE	Longobard_EMED(I)	Russia_Sarmatian	0.139509	0.0279425	4.99274	0.0623698	0.139509	0.560666	0.0117413	auto	twigstats 1000	CentralEurope.IronRoman(III)	Russia_Sarmatian	Scandinavian_Peninsula_EIA(I)	3	3	TRUE	0.0117413
236	TRUE	Longobard_EMED(I)	Scandinavian_Peninsula_EIA(I)	0.560666	0.0623698	8.98939	0.0623698	0.139509	0.560666	0.0117413	auto	twigstats 1000	CentralEurope.IronRoman(III)	Russia_Sarmatian	Scandinavian_Peninsula_EIA(I)	3	3	TRUE	0.0117413
23	TRUE	Netherlands_Friesland_Saxon	CentralEurope.IronRoman(I)	0.55597	0.0469648	11.838	0.0469648	0.44403	0.55597	0.0916019	auto	twigstats 1000	CentralEurope.IronRoman(I)	Scandinavian_Peninsula_EIA(II)	NA	2	2	TRUE	0.05
44	TRUE	Netherlands_Friesland_Saxon	CentralEurope.IronRoman(III)	0.682183	0.0604809	11.2793	0.0604809	0.317817	0.682183	0.362299	auto	twigstats 1000	CentralEurope.IronRoman(III)	Scandinavian_Peninsula_EIA(II)	NA	2	2	TRUE	0.05
43	TRUE	Netherlands_Friesland_Saxon	CentralEurope.IronRoman(III)	0.7156	0.0569071	12.5749	0.0569071	0.2844	0.7156	0.321894	auto	twigstats 1000	CentralEurope.IronRoman(III)	Scandinavian_Peninsula_EIA(I)	NA	2	2	TRUE	0.05
43	TRUE	Netherlands_Friesland_Saxon	Scandinavian_Peninsula_EIA(I)	0.2844	0.0569071	4.99762	0.0569071	0.2844	0.7156	0.321894	auto	twigstats 1000	CentralEurope.IronRoman(III)	Scandinavian_Peninsula_EIA(I)	NA	2	2	TRUE	0.05
44	TRUE	Netherlands_Friesland_Saxon	Scandinavian_Peninsula_EIA(II)	0.317817	0.0604809	5.25483	0.0604809	0.317817	0.682183	0.362299	auto	twigstats 1000	CentralEurope.IronRoman(III)	Scandinavian_Peninsula_EIA(II)	NA	2	2	TRUE	0.05
23	TRUE	Netherlands_Friesland_Saxon	Scandinavian_Peninsula_EIA(II)	0.44403	0.0469648	9.45453	0.0469648	0.44403	0.55597	0.0916019	auto	twigstats 1000	CentralEurope.IronRoman(I)	Scandinavian_Peninsula_EIA(II)	NA	2	2	TRUE	0.05
[truncated: 10,029 more rows]

## Sheet: SITable4
Supplementary Table 4: qpAdm results using all SNPs or twigstats (cutoff: 1000 generations) for individuals in the Viking Age
[truncated: 839 more rows]
